# Supplementary material for: Learning curve and surgical outcome of robotic assisted colorectal surgery with ERAS program
Source: Sci Rep. 2022 Nov 29;12:20566. doi: 10.1038/s41598-022-24665-w (PMC9709162; doi:10.1038/s41598-022-24665-w)
Supplement: Supplementary file 2 — Supplementary Information 2. [file 41598_2022_24665_MOESM2_ESM.zip]

Archive with 731 entries (590 files):
- RAL Raw data-Ñ[▒K/001/
- RAL Raw data-Ñ[▒K/001/APR time.pdf
- RAL Raw data-Ñ[▒K/001/HS_ñw╝╨░O▒Kñσ.pdf
- RAL Raw data-Ñ[▒K/001/OP N_ñw╝╨░O▒Kñσ.pdf
- RAL Raw data-Ñ[▒K/001/OP_ñw╝╨░O▒Kñσ.pdf
- RAL Raw data-Ñ[▒K/001/PA_ñw╝╨░O▒Kñσ.pdf
- RAL Raw data-Ñ[▒K/002/
- RAL Raw data-Ñ[▒K/002/LAR time.pdf
- RAL Raw data-Ñ[▒K/002/OP GYN_ñw╝╨░O▒Kñσ.pdf
- RAL Raw data-Ñ[▒K/002/OP N_ñw╝╨░O▒Kñσ.pdf
- RAL Raw data-Ñ[▒K/002/OP_ñw╝╨░O▒Kñσ.pdf
- RAL Raw data-Ñ[▒K/002/Patho_ñw╝╨░O▒Kñσ.pdf
- RAL Raw data-Ñ[▒K/003/
- RAL Raw data-Ñ[▒K/003/HS_ñw╝╨░O▒Kñσ.pdf
- RAL Raw data-Ñ[▒K/003/OP N_ñw╝╨░O▒Kñσ.pdf
- RAL Raw data-Ñ[▒K/003/OP N2_ñw╝╨░O▒Kñσ.pdf
- RAL Raw data-Ñ[▒K/003/OP_ñw╝╨░O▒Kñσ.pdf
- RAL Raw data-Ñ[▒K/003/OP2_ñw╝╨░O▒Kñσ.pdf
- RAL Raw data-Ñ[▒K/003/Patho_ñw╝╨░O▒Kñσ.pdf
- RAL Raw data-Ñ[▒K/004/
- RAL Raw data-Ñ[▒K/004/HS_ñw╝╨░O▒Kñσ.pdf
- RAL Raw data-Ñ[▒K/004/OP N_ñw╝╨░O▒Kñσ.pdf
- RAL Raw data-Ñ[▒K/004/OP time.pdf
- RAL Raw data-Ñ[▒K/004/OP_ñw╝╨░O▒Kñσ.pdf
- RAL Raw data-Ñ[▒K/004/OP2_ñw╝╨░O▒Kñσ.pdf
- RAL Raw data-Ñ[▒K/004/Patho_ñw╝╨░O▒Kñσ.pdf
- RAL Raw data-Ñ[▒K/005/
- RAL Raw data-Ñ[▒K/005/HS_ñw╝╨░O▒Kñσ.pdf
- RAL Raw data-Ñ[▒K/005/OP N_ñw╝╨░O▒Kñσ.pdf
- RAL Raw data-Ñ[▒K/005/OP_ñw╝╨░O▒Kñσ.pdf
- RAL Raw data-Ñ[▒K/005/Patho_ñw╝╨░O▒Kñσ.pdf
- RAL Raw data-Ñ[▒K/006/
- RAL Raw data-Ñ[▒K/006/HS_ñw╝╨░O▒Kñσ.pdf
- RAL Raw data-Ñ[▒K/006/OP N_ñw╝╨░O▒Kñσ.pdf
- RAL Raw data-Ñ[▒K/006/OP_ñw╝╨░O▒Kñσ.pdf
- RAL Raw data-Ñ[▒K/006/Patho_ñw╝╨░O▒Kñσ.pdf
- RAL Raw data-Ñ[▒K/007/
- RAL Raw data-Ñ[▒K/007/HS_ñw╝╨░O▒Kñσ.pdf
- RAL Raw data-Ñ[▒K/007/OP N_ñw╝╨░O▒Kñσ.pdf
- RAL Raw data-Ñ[▒K/007/OP_ñw╝╨░O▒Kñσ.pdf
- RAL Raw data-Ñ[▒K/007/OP2_ñw╝╨░O▒Kñσ.pdf
- RAL Raw data-Ñ[▒K/007/Patho_ñw╝╨░O▒Kñσ.pdf
- RAL Raw data-Ñ[▒K/007/time.pdf
- RAL Raw data-Ñ[▒K/008/
- RAL Raw data-Ñ[▒K/008/HS_ñw╝╨░O▒Kñσ.pdf
- RAL Raw data-Ñ[▒K/008/OP N_ñw╝╨░O▒Kñσ.pdf
- RAL Raw data-Ñ[▒K/008/OP_ñw╝╨░O▒Kñσ.pdf
- RAL Raw data-Ñ[▒K/008/Patho_ñw╝╨░O▒Kñσ.pdf
- RAL Raw data-Ñ[▒K/009/
- RAL Raw data-Ñ[▒K/009/HS_ñw╝╨░O▒Kñσ.pdf
- RAL Raw data-Ñ[▒K/009/OP N_ñw╝╨░O▒Kñσ.pdf
- RAL Raw data-Ñ[▒K/009/OP_ñw╝╨░O▒Kñσ.pdf
- RAL Raw data-Ñ[▒K/009/Patho_ñw╝╨░O▒Kñσ.pdf
- RAL Raw data-Ñ[▒K/010/
- RAL Raw data-Ñ[▒K/010/HS_ñw╝╨░O▒Kñσ.pdf
- RAL Raw data-Ñ[▒K/010/OP N_ñw╝╨░O▒Kñσ.pdf
- RAL Raw data-Ñ[▒K/010/OP_ñw╝╨░O▒Kñσ.pdf
- RAL Raw data-Ñ[▒K/010/Patho_ñw╝╨░O▒Kñσ.pdf
- RAL Raw data-Ñ[▒K/011/
- RAL Raw data-Ñ[▒K/011/HS_ñw╝╨░O▒Kñσ.pdf
- RAL Raw data-Ñ[▒K/011/OP N_ñw╝╨░O▒Kñσ.pdf
- RAL Raw data-Ñ[▒K/011/OP_ñw╝╨░O▒Kñσ.pdf
- RAL Raw data-Ñ[▒K/011/Patho_ñw╝╨░O▒Kñσ.pdf
- RAL Raw data-Ñ[▒K/012/
- RAL Raw data-Ñ[▒K/012/HS_ñw╝╨░O▒Kñσ.pdf
- RAL Raw data-Ñ[▒K/012/OP N_ñw╝╨░O▒Kñσ.pdf
- RAL Raw data-Ñ[▒K/012/OP_ñw╝╨░O▒Kñσ.pdf
- RAL Raw data-Ñ[▒K/012/Patho_ñw╝╨░O▒Kñσ.pdf
- RAL Raw data-Ñ[▒K/013/
- RAL Raw data-Ñ[▒K/013/HS_ñw╝╨░O▒Kñσ.pdf
- RAL Raw data-Ñ[▒K/013/OP N_ñw╝╨░O▒Kñσ.pdf
- RAL Raw data-Ñ[▒K/013/OP_ñw╝╨░O▒Kñσ.pdf
- RAL Raw data-Ñ[▒K/013/OP2_ñw╝╨░O▒Kñσ.pdf
- RAL Raw data-Ñ[▒K/013/Patho_ñw╝╨░O▒Kñσ.pdf
- RAL Raw data-Ñ[▒K/014/
- RAL Raw data-Ñ[▒K/014/HS_ñw╝╨░O▒Kñσ.pdf
- RAL Raw data-Ñ[▒K/014/OP N_ñw╝╨░O▒Kñσ.pdf
- RAL Raw data-Ñ[▒K/014/OP_ñw╝╨░O▒Kñσ.pdf
- RAL Raw data-Ñ[▒K/014/Patho_ñw╝╨░O▒Kñσ.pdf
- RAL Raw data-Ñ[▒K/015/
- RAL Raw data-Ñ[▒K/015/HS_ñw╝╨░O▒Kñσ.pdf
- RAL Raw data-Ñ[▒K/015/OP N_ñw╝╨░O▒Kñσ.pdf
- RAL Raw data-Ñ[▒K/015/OP_ñw╝╨░O▒Kñσ.pdf
- RAL Raw data-Ñ[▒K/015/Patho_ñw╝╨░O▒Kñσ.pdf
- RAL Raw data-Ñ[▒K/016/
- RAL Raw data-Ñ[▒K/016/HS_ñw╝╨░O▒Kñσ.pdf
- RAL Raw data-Ñ[▒K/016/OP N_ñw╝╨░O▒Kñσ.pdf
- RAL Raw data-Ñ[▒K/016/OP_ñw╝╨░O▒Kñσ.pdf
- RAL Raw data-Ñ[▒K/016/OP2_ñw╝╨░O▒Kñσ.pdf
- RAL Raw data-Ñ[▒K/016/Patho_ñw╝╨░O▒Kñσ.pdf
- RAL Raw data-Ñ[▒K/017/
- RAL Raw data-Ñ[▒K/017/HS_ñw╝╨░O▒Kñσ.pdf
- RAL Raw data-Ñ[▒K/017/OP N_ñw╝╨░O▒Kñσ.pdf
- RAL Raw data-Ñ[▒K/017/OP_ñw╝╨░O▒Kñσ.pdf
- RAL Raw data-Ñ[▒K/017/Patho_ñw╝╨░O▒Kñσ.pdf
- RAL Raw data-Ñ[▒K/018/
- RAL Raw data-Ñ[▒K/018/HS_ñw╝╨░O▒Kñσ.pdf
- RAL Raw data-Ñ[▒K/018/OP N_ñw╝╨░O▒Kñσ.pdf
- RAL Raw data-Ñ[▒K/018/OP_ñw╝╨░O▒Kñσ.pdf
- RAL Raw data-Ñ[▒K/018/OP2_ñw╝╨░O▒Kñσ.pdf
- RAL Raw data-Ñ[▒K/018/Patho_ñw╝╨░O▒Kñσ.pdf
- RAL Raw data-Ñ[▒K/019/
- RAL Raw data-Ñ[▒K/019/HS_ñw╝╨░O▒Kñσ.pdf
- RAL Raw data-Ñ[▒K/019/OP N_ñw╝╨░O▒Kñσ.pdf
- RAL Raw data-Ñ[▒K/019/OP_ñw╝╨░O▒Kñσ.pdf
- RAL Raw data-Ñ[▒K/019/Patho_ñw╝╨░O▒Kñσ.pdf
- RAL Raw data-Ñ[▒K/020/
- RAL Raw data-Ñ[▒K/020/HS_ñw╝╨░O▒Kñσ.pdf
- RAL Raw data-Ñ[▒K/020/OP N_ñw╝╨░O▒Kñσ.pdf
- RAL Raw data-Ñ[▒K/020/OP_ñw╝╨░O▒Kñσ.pdf
- RAL Raw data-Ñ[▒K/020/Patho_ñw╝╨░O▒Kñσ.pdf
- RAL Raw data-Ñ[▒K/021/
- RAL Raw data-Ñ[▒K/021/HS_ñw╝╨░O▒Kñσ.pdf
- RAL Raw data-Ñ[▒K/021/OP N_ñw╝╨░O▒Kñσ.pdf
- RAL Raw data-Ñ[▒K/021/OP_ñw╝╨░O▒Kñσ.pdf
- RAL Raw data-Ñ[▒K/021/Patho_ñw╝╨░O▒Kñσ.pdf
- RAL Raw data-Ñ[▒K/022/
- RAL Raw data-Ñ[▒K/022/HS_ñw╝╨░O▒Kñσ.pdf
- RAL Raw data-Ñ[▒K/022/OP N_ñw╝╨░O▒Kñσ.pdf
- RAL Raw data-Ñ[▒K/022/OP_ñw╝╨░O▒Kñσ.pdf
- RAL Raw data-Ñ[▒K/022/Patho_ñw╝╨░O▒Kñσ.pdf
- RAL Raw data-Ñ[▒K/023/
- RAL Raw data-Ñ[▒K/023/HS_ñw╝╨░O▒Kñσ.pdf
- RAL Raw data-Ñ[▒K/023/OP N_ñw╝╨░O▒Kñσ.pdf
- RAL Raw data-Ñ[▒K/023/OP_ñw╝╨░O▒Kñσ.pdf
- RAL Raw data-Ñ[▒K/023/Patho_ñw╝╨░O▒Kñσ.pdf
- RAL Raw data-Ñ[▒K/024/
- RAL Raw data-Ñ[▒K/024/HS_ñw╝╨░O▒Kñσ.pdf
- RAL Raw data-Ñ[▒K/024/OP N_ñw╝╨░O▒Kñσ.pdf
- RAL Raw data-Ñ[▒K/024/OP_ñw╝╨░O▒Kñσ.pdf
- RAL Raw data-Ñ[▒K/024/Patho_ñw╝╨░O▒Kñσ.pdf
- RAL Raw data-Ñ[▒K/025/
- RAL Raw data-Ñ[▒K/025/HS_ñw╝╨░O▒Kñσ.pdf
- RAL Raw data-Ñ[▒K/025/OP N_ñw╝╨░O▒Kñσ.pdf
- RAL Raw data-Ñ[▒K/025/OP_ñw╝╨░O▒Kñσ.pdf
- RAL Raw data-Ñ[▒K/025/Patho_ñw╝╨░O▒Kñσ.pdf
- RAL Raw data-Ñ[▒K/026/
- RAL Raw data-Ñ[▒K/026/HS_ñw╝╨░O▒Kñσ.pdf
- RAL Raw data-Ñ[▒K/026/OP N_ñw╝╨░O▒Kñσ.pdf
- RAL Raw data-Ñ[▒K/026/OP_ñw╝╨░O▒Kñσ.pdf
- RAL Raw data-Ñ[▒K/026/Patho_ñw╝╨░O▒Kñσ.pdf
- RAL Raw data-Ñ[▒K/027/
- RAL Raw data-Ñ[▒K/027/HS_ñw╝╨░O▒Kñσ.pdf
- RAL Raw data-Ñ[▒K/027/OP N_ñw╝╨░O▒Kñσ.pdf
- RAL Raw data-Ñ[▒K/027/OP_ñw╝╨░O▒Kñσ.pdf
- RAL Raw data-Ñ[▒K/027/Patho_ñw╝╨░O▒Kñσ.pdf
- RAL Raw data-Ñ[▒K/028/
- RAL Raw data-Ñ[▒K/028/HS_ñw╝╨░O▒Kñσ.pdf
- RAL Raw data-Ñ[▒K/028/OP N_ñw╝╨░O▒Kñσ.pdf
- RAL Raw data-Ñ[▒K/028/OP_ñw╝╨░O▒Kñσ.pdf
- RAL Raw data-Ñ[▒K/028/Patho_ñw╝╨░O▒Kñσ.pdf
- RAL Raw data-Ñ[▒K/029/
- RAL Raw data-Ñ[▒K/029/HS_ñw╝╨░O▒Kñσ.pdf
- RAL Raw data-Ñ[▒K/029/OP N_ñw╝╨░O▒Kñσ.pdf
- RAL Raw data-Ñ[▒K/029/OP_ñw╝╨░O▒Kñσ.pdf
- RAL Raw data-Ñ[▒K/029/Patho_ñw╝╨░O▒Kñσ.pdf
- RAL Raw data-Ñ[▒K/030/
- RAL Raw data-Ñ[▒K/030/HS_ñw╝╨░O▒Kñσ.pdf
- RAL Raw data-Ñ[▒K/030/OP N_ñw╝╨░O▒Kñσ.pdf
- RAL Raw data-Ñ[▒K/030/OP_ñw╝╨░O▒Kñσ.pdf
- RAL Raw data-Ñ[▒K/030/Patho_ñw╝╨░O▒Kñσ.pdf
- RAL Raw data-Ñ[▒K/031/
- RAL Raw data-Ñ[▒K/031/HS_ñw╝╨░O▒Kñσ.pdf
- RAL Raw data-Ñ[▒K/031/OP N_ñw╝╨░O▒Kñσ.pdf
- RAL Raw data-Ñ[▒K/031/OP_ñw╝╨░O▒Kñσ.pdf
- RAL Raw data-Ñ[▒K/031/Patho_ñw╝╨░O▒Kñσ.pdf
- RAL Raw data-Ñ[▒K/032/
- RAL Raw data-Ñ[▒K/032/HS_ñw╝╨░O▒Kñσ.pdf
- RAL Raw data-Ñ[▒K/032/OP N_ñw╝╨░O▒Kñσ.pdf
- RAL Raw data-Ñ[▒K/032/OP_ñw╝╨░O▒Kñσ.pdf
- RAL Raw data-Ñ[▒K/032/OP2_ñw╝╨░O▒Kñσ.pdf
- RAL Raw data-Ñ[▒K/032/Patho_ñw╝╨░O▒Kñσ.pdf
- RAL Raw data-Ñ[▒K/032/RH time.pdf
- RAL Raw data-Ñ[▒K/033/
- RAL Raw data-Ñ[▒K/033/HS_ñw╝╨░O▒Kñσ.pdf
- RAL Raw data-Ñ[▒K/033/OP N_ñw╝╨░O▒Kñσ.pdf
- RAL Raw data-Ñ[▒K/033/OP_ñw╝╨░O▒Kñσ.pdf
- RAL Raw data-Ñ[▒K/033/Patho_ñw╝╨░O▒Kñσ.pdf
- RAL Raw data-Ñ[▒K/034/
- RAL Raw data-Ñ[▒K/034/HS_ñw╝╨░O▒Kñσ.pdf
- RAL Raw data-Ñ[▒K/034/OP N_ñw╝╨░O▒Kñσ.pdf
- RAL Raw data-Ñ[▒K/034/OP_ñw╝╨░O▒Kñσ.pdf
- RAL Raw data-Ñ[▒K/034/Patho_ñw╝╨░O▒Kñσ.pdf
- RAL Raw data-Ñ[▒K/035/
- RAL Raw data-Ñ[▒K/035/HS_ñw╝╨░O▒Kñσ.pdf
- RAL Raw data-Ñ[▒K/035/OP N_ñw╝╨░O▒Kñσ.pdf
- RAL Raw data-Ñ[▒K/035/OP_ñw╝╨░O▒Kñσ.pdf
- RAL Raw data-Ñ[▒K/035/Patho_ñw╝╨░O▒Kñσ.pdf
- RAL Raw data-Ñ[▒K/036/
- RAL Raw data-Ñ[▒K/036/HS_ñw╝╨░O▒Kñσ.pdf
- RAL Raw data-Ñ[▒K/036/OP N_ñw╝╨░O▒Kñσ.pdf
- RAL Raw data-Ñ[▒K/036/OP_ñw╝╨░O▒Kñσ.pdf
- RAL Raw data-Ñ[▒K/036/Patho_ñw╝╨░O▒Kñσ.pdf
- RAL Raw data-Ñ[▒K/037/
- RAL Raw data-Ñ[▒K/037/HS_ñw╝╨░O▒Kñσ.pdf
- RAL Raw data-Ñ[▒K/037/OP_ñw╝╨░O▒Kñσ.pdf
- RAL Raw data-Ñ[▒K/037/OPN_ñw╝╨░O▒Kñσ.pdf
- RAL Raw data-Ñ[▒K/037/Patho_ñw╝╨░O▒Kñσ.pdf
- RAL Raw data-Ñ[▒K/038/
- RAL Raw data-Ñ[▒K/038/HS_ñw╝╨░O▒Kñσ.pdf
- RAL Raw data-Ñ[▒K/038/HS2_ñw╝╨░O▒Kñσ.pdf
- RAL Raw data-Ñ[▒K/038/OP_ñw╝╨░O▒Kñσ.pdf
- RAL Raw data-Ñ[▒K/038/OPN_ñw╝╨░O▒Kñσ.pdf
- RAL Raw data-Ñ[▒K/038/Patho_ñw╝╨░O▒Kñσ.pdf
- RAL Raw data-Ñ[▒K/039/
- RAL Raw data-Ñ[▒K/039/HS_ñw╝╨░O▒Kñσ.pdf
- RAL Raw data-Ñ[▒K/039/OP N_ñw╝╨░O▒Kñσ.pdf
- RAL Raw data-Ñ[▒K/039/OP_ñw╝╨░O▒Kñσ.pdf
- RAL Raw data-Ñ[▒K/039/Patho_ñw╝╨░O▒Kñσ.pdf
- RAL Raw data-Ñ[▒K/040/
- RAL Raw data-Ñ[▒K/040/HS_ñw╝╨░O▒Kñσ.pdf
- RAL Raw data-Ñ[▒K/040/OP N_ñw╝╨░O▒Kñσ.pdf
- RAL Raw data-Ñ[▒K/040/OP_ñw╝╨░O▒Kñσ.pdf
- RAL Raw data-Ñ[▒K/040/Patho_ñw╝╨░O▒Kñσ.pdf
- RAL Raw data-Ñ[▒K/041/
- RAL Raw data-Ñ[▒K/041/HS_ñw╝╨░O▒Kñσ.pdf
- RAL Raw data-Ñ[▒K/041/OP N_ñw╝╨░O▒Kñσ.pdf
- RAL Raw data-Ñ[▒K/041/OP_ñw╝╨░O▒Kñσ.pdf
- RAL Raw data-Ñ[▒K/041/Patho_ñw╝╨░O▒Kñσ.pdf
- RAL Raw data-Ñ[▒K/042/
- RAL Raw data-Ñ[▒K/042/HS_ñw╝╨░O▒Kñσ.pdf
- RAL Raw data-Ñ[▒K/042/OP N_ñw╝╨░O▒Kñσ.pdf
- RAL Raw data-Ñ[▒K/042/op time.pdf
- RAL Raw data-Ñ[▒K/042/OP_ñw╝╨░O▒Kñσ.pdf
- RAL Raw data-Ñ[▒K/042/OP2_ñw╝╨░O▒Kñσ.pdf
- RAL Raw data-Ñ[▒K/042/Patho_ñw╝╨░O▒Kñσ.pdf
- RAL Raw data-Ñ[▒K/043/
- RAL Raw data-Ñ[▒K/043/HS_ñw╝╨░O▒Kñσ.pdf
- RAL Raw data-Ñ[▒K/043/OP N_ñw╝╨░O▒Kñσ.pdf
- RAL Raw data-Ñ[▒K/043/OP_ñw╝╨░O▒Kñσ.pdf
- RAL Raw data-Ñ[▒K/043/Patho_ñw╝╨░O▒Kñσ.pdf
- RAL Raw data-Ñ[▒K/044/
- RAL Raw data-Ñ[▒K/044/HS_ñw╝╨░O▒Kñσ.pdf
- RAL Raw data-Ñ[▒K/044/OP N_ñw╝╨░O▒Kñσ.pdf
- RAL Raw data-Ñ[▒K/044/OP_ñw╝╨░O▒Kñσ.pdf
- RAL Raw data-Ñ[▒K/044/Patho_ñw╝╨░O▒Kñσ.pdf
- RAL Raw data-Ñ[▒K/045/
- RAL Raw data-Ñ[▒K/045/HS_ñw╝╨░O▒Kñσ.pdf
- RAL Raw data-Ñ[▒K/045/OP N_ñw╝╨░O▒Kñσ.pdf
- RAL Raw data-Ñ[▒K/045/OP_ñw╝╨░O▒Kñσ.pdf
- RAL Raw data-Ñ[▒K/045/Patho_ñw╝╨░O▒Kñσ.pdf
- RAL Raw data-Ñ[▒K/046/
- RAL Raw data-Ñ[▒K/046/HS_ñw╝╨░O▒Kñσ.pdf
- RAL Raw data-Ñ[▒K/046/OP N_ñw╝╨░O▒Kñσ.pdf
- RAL Raw data-Ñ[▒K/046/OP_ñw╝╨░O▒Kñσ.pdf
- RAL Raw data-Ñ[▒K/046/Patho_ñw╝╨░O▒Kñσ.pdf
- RAL Raw data-Ñ[▒K/047/
- RAL Raw data-Ñ[▒K/047/HS_ñw╝╨░O▒Kñσ.pdf
- RAL Raw data-Ñ[▒K/047/OP N_ñw╝╨░O▒Kñσ.pdf
- RAL Raw data-Ñ[▒K/047/OP_ñw╝╨░O▒Kñσ.pdf
- RAL Raw data-Ñ[▒K/047/Patho_ñw╝╨░O▒Kñσ.pdf
- RAL Raw data-Ñ[▒K/048/
- RAL Raw data-Ñ[▒K/048/HS_ñw╝╨░O▒Kñσ.pdf
- RAL Raw data-Ñ[▒K/048/OP N_ñw╝╨░O▒Kñσ.pdf
- RAL Raw data-Ñ[▒K/048/OP_ñw╝╨░O▒Kñσ.pdf
- RAL Raw data-Ñ[▒K/048/Patho_ñw╝╨░O▒Kñσ.pdf
- RAL Raw data-Ñ[▒K/049/
- RAL Raw data-Ñ[▒K/049/HS_ñw╝╨░O▒Kñσ.pdf
- RAL Raw data-Ñ[▒K/049/OP N_ñw╝╨░O▒Kñσ.pdf
- RAL Raw data-Ñ[▒K/049/OP_ñw╝╨░O▒Kñσ.pdf
- RAL Raw data-Ñ[▒K/049/Patho_ñw╝╨░O▒Kñσ.pdf
- RAL Raw data-Ñ[▒K/050/
- RAL Raw data-Ñ[▒K/050/HS_ñw╝╨░O▒Kñσ.pdf
- RAL Raw data-Ñ[▒K/050/OP N_ñw╝╨░O▒Kñσ.pdf
- RAL Raw data-Ñ[▒K/050/OP_ñw╝╨░O▒Kñσ.pdf
- RAL Raw data-Ñ[▒K/050/Patho_ñw╝╨░O▒Kñσ.pdf
- RAL Raw data-Ñ[▒K/051/
- RAL Raw data-Ñ[▒K/051/HS_ñw╝╨░O▒Kñσ.pdf
- RAL Raw data-Ñ[▒K/051/OP N_ñw╝╨░O▒Kñσ.pdf
- RAL Raw data-Ñ[▒K/051/OP_ñw╝╨░O▒Kñσ.pdf
- RAL Raw data-Ñ[▒K/051/Patho_ñw╝╨░O▒Kñσ.pdf
- RAL Raw data-Ñ[▒K/052/
- RAL Raw data-Ñ[▒K/052/HS_ñw╝╨░O▒Kñσ.pdf
- RAL Raw data-Ñ[▒K/052/OP N_ñw╝╨░O▒Kñσ.pdf
- RAL Raw data-Ñ[▒K/052/OP_ñw╝╨░O▒Kñσ.pdf
- RAL Raw data-Ñ[▒K/052/Patho_ñw╝╨░O▒Kñσ.pdf
- RAL Raw data-Ñ[▒K/053/
- RAL Raw data-Ñ[▒K/053/HS_ñw╝╨░O▒Kñσ.pdf
- RAL Raw data-Ñ[▒K/053/OP N_ñw╝╨░O▒Kñσ.pdf
- RAL Raw data-Ñ[▒K/053/OP_ñw╝╨░O▒Kñσ.pdf
- RAL Raw data-Ñ[▒K/053/Patho_ñw╝╨░O▒Kñσ.pdf
- RAL Raw data-Ñ[▒K/054/
- RAL Raw data-Ñ[▒K/054/HS_ñw╝╨░O▒Kñσ.pdf
- RAL Raw data-Ñ[▒K/054/HS2_ñw╝╨░O▒Kñσ.pdf
- RAL Raw data-Ñ[▒K/054/OP N_ñw╝╨░O▒Kñσ.pdf
- RAL Raw data-Ñ[▒K/054/op time.pdf
- RAL Raw data-Ñ[▒K/054/OP_ñw╝╨░O▒Kñσ.pdf
- RAL Raw data-Ñ[▒K/054/Patho_ñw╝╨░O▒Kñσ.pdf
- RAL Raw data-Ñ[▒K/055/
- RAL Raw data-Ñ[▒K/055/HS_ñw╝╨░O▒Kñσ.pdf
- RAL Raw data-Ñ[▒K/055/OP N_ñw╝╨░O▒Kñσ.pdf
- RAL Raw data-Ñ[▒K/055/OP_ñw╝╨░O▒Kñσ.pdf
- RAL Raw data-Ñ[▒K/055/Patho_ñw╝╨░O▒Kñσ.pdf
- RAL Raw data-Ñ[▒K/056/
- RAL Raw data-Ñ[▒K/056/HS_ñw╝╨░O▒Kñσ.pdf
- RAL Raw data-Ñ[▒K/056/OP N_ñw╝╨░O▒Kñσ.pdf
- RAL Raw data-Ñ[▒K/056/OP_ñw╝╨░O▒Kñσ.pdf
- RAL Raw data-Ñ[▒K/056/Patho_ñw╝╨░O▒Kñσ.pdf
- RAL Raw data-Ñ[▒K/057/
- RAL Raw data-Ñ[▒K/057/HS_ñw╝╨░O▒Kñσ.pdf
[truncated: 431 more entries]
