# Supplementary material for: Learning curve and surgical outcome of robotic assisted colorectal surgery with ERAS program
Source: Sci Rep. 2022 Nov 29;12:20566. doi: 10.1038/s41598-022-24665-w (PMC9709162; doi:10.1038/s41598-022-24665-w)
Supplement: Supplementary file 3 — Supplementary Information 3. [file 41598_2022_24665_MOESM3_ESM.xlsx]

## Sheet: RAL all
	name	ID	gender	age		VS	Inclu	video	Xi	Op date	Op date	Diagnosis	Ht	Wt	BMI	ASA	Lesion site	<8cm FAV	preTx RT	waiting	Mrg threaten	c stage	T	N	p stage	T	N	CRM	Distal margin(cm)	ERAS	adhesion lysis	combine op		surgery	stoma	Op date	Start	End	op time	op time(min)	Robot(every 10 mean)		mean	Video time	IMA start	IMA ligat	Coletomy Fx	Console Fx	IMA time
1	黃彥淵	002780267B	1	54		B	1	1	1	109/01/08	2020-01-08	SCC	171	71		2	Anus	1	0	0		3	3	1	3	3	1a	1	0.5	0	0	1	PLND	APR	1	2020-01-08	2020-01-08 09:23:00	2020-01-08 21:00:00	11:37:00	696				464	17.1	63.5	462.5	464	46.4
2	謝燕丹	001937959A	0	70		B	1	1	1	109/03/04	2020-03-04	adenocarcinoma	148	52		3	Rectum M	1	1	0	1	3	4	2	3	4b	2a	1	3	0	0	1	ATH	LAR TME	1	2020-03-04	2020-03-04 11:27:00	2020-03-04 23:50:00	12:23:00	743				510	66.6	145	508.25	510	78.4
3	唐富貴	002795750C	1	62		B	1	1	1	109/04/15	2020-04-15	adenocarcinoma	161	55		2	T	0	0			3	4	2	3	4a	2a	0	4.1	0	0	0		LH	1	2020-04-15	2020-04-15 12:37:00	2020-04-15 23:40:00	11:03:00	663		663		451.2	36.3	91.5	451.2	451.2	55.2
4	張錦城	001126914A	1	56		A	1	0	1	109/04/17	2020-04-17	adenocarcinoma	170	65		2	Anus	1	1	1	1	3	3	1	3	3	1c	0	3	0	0	0		APR	1	2020-04-17	2020-04-17 14:36:00	2020-04-17 20:35:00	05:59:00	359
5	陳彩緞	002799013C	0	51		A	1	1	1	109/05/01	2020-05-01	adenocarcinoma	158	54		2	S	0	0			2	3	0	2	3	0	0	2.5	1	0	0		AR	0	2020-05-01	2020-05-01 09:06:00	2020-05-01 12:25:00	03:19:00	198	436.3			147	28.3	36.6	147	147	8.3
6	羅櫻嬌	000455039E	0	83		B	1	1	1	109/05/20	2020-05-20	adenocarcinoma	143	47		3	S	0	0			3	3	1	3	3	1b	0	11	1	0	0		AR	0	2020-05-20	2020-05-20 18:51:00	2020-05-21 02:20:00	07:29:00	448				313.6	32	85.8	313.6	313.6	53.8
7	何連勝	000945980H	1	81		B	1	1	1	109/05/23	2020-05-23	adenocarcinoma	164	68		2	S	0	0			3	3	1	3	3	1a	0	5	1	0	1	PLND	AR	0	2020-05-23	2020-05-23 09:39:00	2020-05-23 15:25:00	05:46:00	345				250	30.9	75.2	154.5	156	44.3
8	杜麗華	000819260H	0	66		A	1	1	1	109/05/27	2020-05-27	TVA	154	56		2	A	0										0	12	1	0	0		RH	0	2020-05-27	2020-05-27 14:41:00	2020-05-27 18:20:00	03:39:00	219		345		122.9	55.5	92.6	122.9	122.9	37.1
9	劉家麟	002802485D	0	44		B	1	1	1	109/05/30	2020-05-30	lipoma	160	63		1	D	0										0		1	0	0		LH	0	2020-05-30	2020-05-30 09:11:00	2020-05-30 16:45:00	07:34:00	453				262	19.2	63.2	262	262	44
10	楊文烈	002715493E	1	79		A	1	0	1	109/06/06	2020-06-06	adenocarcinoma	170	48		2	T	0	0			4	2	0	4	4a	2a	0	4	1	0	0		RH	0	2020-06-06	2020-06-06 09:31:00	2020-06-06 13:30:00	03:59:00	239
11	鄭全麟	002009887H	1	46		A	1	0	1	109/06/12	2020-06-12	adenocarcinoma	168	136		3	S	0	0			3	3	1	3	3	1b	0	1.5	1	1	0		AR	0	2020-06-12	2020-06-12 09:26:00	2020-06-12 15:40:00	06:14:00	374
12	張子禮	000417473G	1	73		B	1	0	1	109/06/20	2020-06-20	adenocarcinoma	170	73		3	S	0	0			2	3	0	3	2	1b	0	5	1	0	0		AR	0	2020-06-20	2020-06-20 09:26:00	2020-06-20 14:40:00	05:14:00	313
13	陳朱草	002808204E	0	92		B	1	1	1	109/07/15	2020-07-15	adenocarcinoma	155	59		3	A	0	0			2	3	0	2	4a	0	0	6	1	0	0	ICA	RH	0	2020-07-15	2020-07-15 16:56:00	2020-07-16 00:15:00	07:19:00	438		313		274.5	19.2	36.2	215.7	274.5	17
14	陳淑貞	000521706B	0	61		A	1	1	1	109/07/30	2020-07-30	adenocarcinoma	150	50		3	Rectum U	0	0	0	0	3	1	1	3	1	1	0	2.2	1	0	0		LAR	0	2020-07-30	2020-07-30 13:41:00	2020-07-30 17:40:00	03:59:00	238				146.6	39.7	53.4	138.7	138.7	13.7
15	林榮福	001642971D	1	79		B	1	1	1	109/08/05	2020-08-05	adenocarcinoma	161	42		3	A	0	0			3	3	1	2	3	0	0	5.8	0	0	0		RH	0	2020-08-05	2020-08-05 12:36:00	2020-08-05 17:30:00	04:54:00	293	388.6			240	28.8	56.1	210	240	27.3
16	湯沛穎	002795726C	1	38		B	1	1	1	109/08/12	2020-08-12	adenocarcinoma	169	81		2	Rectum M	1	0	0	1	3	3	1	2	3	0	0	3	0	0	0		LAR TME	1	2020-08-12	2020-08-12 19:48:00	2020-08-13 04:40:00	08:52:00	532				305.5	23.6	79.7	284.1	284.1	56.1
17	劉美枝	002148622G	0	81		A	1	1	1	109/08/15	2020-08-15	adenocarcinoma	147	43		2	S	0	0			3	3	1	2	3	0	0	1.2	1	0	0		AR	0	2020-08-15	2020-08-15 09:36:00	2020-08-15 14:20:00	04:44:00	283				113.5	20.3	44.3	107.8	107.8	24
18	葉坤益	002798357J	1	45		B	1	0	1	109/08/19	2020-08-19	adenocarcinoma	173	62		2	Rectum L	1	1	0	1	4	3	1	4	3	1c	0	0.4	0	0	1	hepa.	LAR TME	1	2020-08-19	2020-08-19 11:16:00	2020-08-20 01:00:00	13:44:00	823		354							0
19	陳江龍	002124952F	1	69		A	1	1	1	109/08/20	2020-08-20	adenocarcinoma	165	66		2	Rectum U	0	1	0	0	2	2	0	3	3	2a	0	1.6	0	0	0		LAR	1	2020-08-20	2020-08-20 15:46:00	2020-08-20 19:45:00	03:59:00	238				110.3	9.7	25	106.2	106.2	15.3
20	林瑞興	001107356G	1	50		B	1	1	1	109/08/29	2020-08-29	adenocarcinoma	168	64		1	T	0	0			3	3	1	3	3	2a	0	2.5	0	0	0	ICA	LH	0	2020-08-29	2020-08-29 09:21:00	2020-08-29 15:15:00	05:54:00	354				268.2	55.3	67.6	220	268.2	12.3
21	蘇清河	000313396I	1	62		A	1	0	1	109/09/03	2020-09-03	adenocarcinoma	166	65		2	Rectum L	1	1	1	1	4	3	0	4	0	0	0	0.2	1	0	0		LAR TME	1	2020-09-03	2020-09-03 10:06:00	2020-09-03 14:53:00	04:47:00	287									0
22	林翔飛	002819253C	1	50		A	1	1	1	109/09/17	2020-09-17	adenocarcinoma	177	100		1	Rectum U	0	0	0	0	2	3	0	3	3	1c	0	2.2	1	0	0		LAR	0	2020-09-17	2020-09-17 11:41:00	2020-09-17 16:50:00	05:09:00	309				149	30.7	62.5	146	148	31.8
23	黃李阿碧	001107528I	0	68		B	1	1	1	109/09/23	2020-09-23	adenocarcinoma	147	59		3	S	0	0			1	2	0	2	3	0	0	11	0	1	0		AR	1	2020-09-23	2020-09-23 11:12:00	2020-09-23 16:10:00	04:58:00	297		297		160.9	30	62	159	160.9	32
24	鄒靖江	002497812J	1	65		B	1	1	1	109/09/26	2020-09-26	adenocarcinoma	172	79		2	S	0	0			3	3	1	2	3	0	0	1	0	0	0		AR	0	2020-09-26	2020-09-26 09:21:00	2020-09-26 14:15:00	04:54:00	294				155.5	12.2	57	144	144	44.8
25	陳麗滿	001689195F	0	50		A	1	0	1	109/10/08	2020-10-08	adenocarcinoma	153	55		1	A	0	0			2	3	0	2	3	0	0	6.4	1	0	0		RH	0	2020-10-08	2020-10-08 14:36:00	2020-10-08 19:40:00	05:04:00	304	289.4								0
26	謝進明	002818297A	1	67		A	1	0	1	109/10/15	2020-10-15	adenocarcinoma	161	62		2	Rectum U	0	1	0	1	3	3	1	3	4a	1b	0	2	1	0	0		LAR TME	1	2020-10-15	2020-10-15 18:06:00	2020-10-15 23:15:00	05:09:00	309									0
27	陳王素靜	000793446F	0	80		A	1	0	1	109/10/19	2020-10-19	adenocarcinoma	160	54		3	S	0	0			3	3	1a	3	3	2a	0	4.5	1	0	0		AR	0	2020-10-19	2020-10-19 21:01:00	2020-10-20 01:10:00	04:09:00	248									0
28	徐寬容	000688862G	1	68		A	1	1	1	109/10/22	2020-10-22	adenocarcinoma	165	67		2	A	0	0			1	1	0	1	1	0	0	7	1	1	0		RH	0	2020-10-22	2020-10-22 10:11:00	2020-10-22 13:55:00	03:44:00	223		261		123.7	19.4	26.8	123.7	123.7	7.4
29	許碧霞	002142673D	0	60		B	1	1	1	109/10/28	2020-10-28	adenocarcinoma	162	57		2	A	0	0			2	3	0	2	3	0	0	6	0	0	0	ICA CME	RH	0	2020-10-28	2020-10-28 18:51:00	2020-10-29 00:53:00	06:02:00	362				230.2	36.6	56.9	158.7	230.2	20.3
30	張江麗菊	001291027J	0	64		A	1	1	1	109/10/31	2020-10-31	adenocarcinoma	156	76		2	S	0	0			1	2	0	2	3	0	0	1.1	1	0	0		AR	0	2020-10-31	2020-10-31 10:28:00	2020-10-31 14:50:00	04:22:00	261				107.4	3	24.4	92.5	107.4	21.4
31	蕭素鈺	002828741E	0	50		A	1	1	1	109/11/16	2020-11-16	adenocarcinoma	157	57		1	Cecum	0	0			3	3	1	1	2	0	0	12	1	0	0		RH	0	2020-11-16	2020-11-16 16:40:00	2020-11-16 21:15:00	04:35:00	274				82.1	3.6	22.1	82.1	82.1	18.5
32	洪紅圓	002828168H	1	84		B	1	1	1	109/11/18	2020-11-18	adenocarcinoma	174	75		3	T	0	0			3	3	1	1	2	0	0	1.5	0	0	1	OC ICA	RH	0	2020-11-18	2020-11-18 11:21:00	2020-11-18 18:50:00	07:29:00	448				320	10.8	49.2	182.4	315	38.4
33	吳天明	000115741B	1	71		A	1	1	1	109/11/19	2020-11-19	TVA	160	76		2	Rectum M	1	0			1	1	0	0	0	0	0	2	1	0	0		LAR TME	1	2020-11-19	2020-11-19 09:40:00	2020-11-19 15:20:00	05:40:00	339		339		232.8	43.1	59.8	223.8	232.8	16.7
34	賴柏助	002827840C	1	44		A	1	1	1	109/11/23	2020-11-23	adenocarcinoma	169	75		2	Rectum M	1	0	0	0	3	3	1	1	2	0	0	0.5	1	0	0		LAR TME	1	2020-11-23	2020-11-23 17:06:00	2020-11-23 23:00:00	05:54:00	354				206	29.8	46.1	193.3	202	16.3
35	呂金泰	002685702D	1	57		B	1	1	1	109/11/25	2020-11-25	diverticulitis	177	83		2	Cecum	0	0											0	0	0	ICA	RH	0	2020-11-25	2020-11-25 15:57:00	2020-11-25 20:45:00	04:48:00	288	343.9			230	20.1	43	154	205	22.9
36	張宗亮	001529745H	1	60		A	1	1	1	109/11/26	2020-11-26	adenocarcinoma	164	63		2	Rectum L	1	0	0	0	2	3	0	1	1	0	0	1.5	0	0	0		LAR TME	1	2020-11-26	2020-11-26 09:17:00	2020-11-26 15:15:00	05:58:00	357			287	202	10.4	30.5	198.2	202	20.1
37	蘇秀義	002831038F	1	78		A	1	1	1	109/11/26	2020-11-26	adenocarcinoma	160	68		3	S	0	0			2	3	0	3	3	1c	0	3.5	1	0	0		AR	0	2020-11-26	2020-11-26 17:22:00	2020-11-26 21:55:00	04:33:00	272				162.1	3.1	42.5	158	162.1	39.4
38	鄭戍珊	002828541I	0	48		A	1	1	1	109/11/30	2020-11-30	adenocarcinoma	161	49		2	Rectum L	1	1	0	1	3	3	1c	1	2	0	0	1	1	0	0		LAR TME	1	2020-11-30	2020-11-30 16:26:00	2020-11-30 21:35:00	05:09:00	309		309		182	15	25.2	180.1	182	10.2
39	吳香	002677292J	0	76		B	1	1	1	109/12/02	2020-12-02	adenocarcinoma	152	45		3	Rectum M	1	1	1	1	3	4	1a	2	4a	0	1	3	0	0	0	sple	LAR TME	1	2020-12-02	2020-12-02 09:16:00	2020-12-02 18:40:00	09:24:00	564				262	19.2	54.6	258.8	400.5	35.4
40	鄧忠男	002831861I	1	79		A	1	1	1	109/12/03	2020-12-03	adenocarcinoma	163	75		2	S	0	0			3	3	2	2	3	0	0	2	1	0	0		AR	0	2020-12-03	2020-12-03 09:31:00	2020-12-03 13:25:00	03:54:00	234				128.7	25.5	50.3	115.7	128.7	24.8
41	陳楊王齊	000190586I	0	88		A	1	1	1	109/12/03	2020-12-03	adenocarcinoma	150	65		2	Rectum U	0	0	0	1	2	3	0	1	2	0	0	0.5	1	0	0		LAR	1	2020-12-03	2020-12-03 15:16:00	2020-12-03 22:10:00	06:54:00	413				272.4	18.7	33.4	243.6	268.7	14.7
42	吳鈞起	002775602B	1	35		B	1	1	1	109/12/09	2020-12-09	adenocarcinoma	165	59		1	S	0	0			4	3	1	4	3	2b	1	4	0	0	1	LND+ hep	AR	0	2020-12-09	2020-12-09 15:21:00	2020-12-09 20:00:00	04:39:00	279				130	15.2	49.6	123.9	130	34.4
43	劉瑞芳	002832231I	0	60		A	1	1	1	109/12/10	2020-12-10	TA	152	57		2	Rectum L	1							0			0	1	1	0	0		LAR	1	2020-12-10	2020-12-10 09:12:00	2020-12-10 14:45:00	05:33:00	333		279		150	27.5	38.5	144.3	150	11
44	王曉玫	002490219A	0	57		A	1	0	1	109/12/11	2020-12-11	adenocarcinoma	162	56		2	S	0	0			2	3	0	2	3	0	0	2	1	0	0		AR	0	2020-12-11	2020-12-11 15:36:00	2020-12-11 19:05:00	03:29:00	209
45	陳明鏡	000134815I	0	68		A	1	0	1	109/12/17	2020-12-17	adenocarcinoma	168	48		3	S	0	0			3	3	1	3	2	1c	0	3	1	0	0		AR	0	2020-12-17	2020-12-17 09:31:00	2020-12-17 12:35:00	03:04:00	184	289.7
46	黃兆銘	001785126C	1	71		A	1	0	1	109/12/21	2020-12-21	adenocarcinoma	167	85		2	S	0	0			1	1	0	1	1	0	0	3	1	0	0		AR	0	2020-12-21	2020-12-21 14:41:00	2020-12-21 18:30:00	03:49:00	229
47	湯煌益	002820583G	1	63		B	1	1	1	109/12/23	2020-12-23	adenocarcinoma	159	68		2	Rectum L	1	1	1	1	3	3	1	1	2	0	0	0.7	0	0	0		LAR TME	1	2020-12-23	2020-12-23 08:38:00	2020-12-23 15:15:00	06:37:00	396				245.5	17.3	50.9	234	245.5	33.6
48	黃琪雲	002814086F	0	55		A	1	1	1	109/12/26	2020-12-26	adenocarcinoma	151	51		2	Rectum L	1	1	1	1	3	3	1	0	0	0	0	0.6	1	1	0		LAR TME	1	2020-12-26	2020-12-26 10:41:00	2020-12-26 16:40:00	05:59:00	358		258		206.5	20.7	37.2	199.8	203.4	16.5
49	孫路弘	001000042H	1	65		A	1	1	1	109/12/31	2020-12-31	adenocarcinoma	175	86		2	S	0	0			2	3	0	1	2	0	0	3	1	0	0		AR	0	2020-12-31	2020-12-31 09:11:00	2020-12-31 13:10:00	03:59:00	238				116.2	16.6	34	108.8	114.2	17.4
50	林家慶	002838077A	1	46		A	1	0	1	110/01/09	2021-01-09	adenocarcinoma	168	77		2	S	0	0			4	3	0	4	3	2b	0	2	1	0	0		AR	0	2021-01-09	2021-01-09 09:46:00	2021-01-09 14:05:00	04:19:00	258
51	陳素貞	002837253E	0	55		A	1	1	1	110/01/14	2021-01-14	ulcer	159	75		2	Rectum M	1										0	2	1	0	0		LAR TME	1	2021-01-14	2021-01-14 09:21:00	2021-01-14 14:50:00	05:29:00	329				219.2	22.4	36.3	216.2	219	13.9
52	凃宜芳	002836388E	0	31	61	A	1	1	1	110/01/16	2021-01-16	adenocarcinoma	163	60		2	Rectum M	1	0	0	0	3	3	1	3	3	2b	0	1	1	0	0		LAR TME	1	2021-01-16	2021-01-16 10:26:00	2021-01-16 16:02:00	05:36:00	336				205.2	13.5	24.7	202	205	11.2
53	林玲珍	001868078J	0	53		A	1	1	1	110/01/18	2021-01-18	melanoma	157	62		2	Anus	1	1	0	1	3	4	1	3	3	1	0	3	0	1	0		APR	1	2021-01-18	2021-01-18 18:50:00	2021-01-19 02:15:00	07:25:00	445		336		214.3	9.6	24.5	210	210.7	14.9
54	林張美銀	000291379D	0	80		B	1	1	1	110/01/20	2021-01-20	diverticulitis	156	49		3	S	0												0	1	1	Liver cyst	AR	0	2021-01-20	2021-01-20 19:00:00	2021-01-20 22:40:00	03:40:00	220				80	0	14.2	73.6	80	14.2
55	陳裕源	001665861A	1	71		A	1	1	1	110/01/23	2021-01-23	adenocarcinoma	161	65		3	Rectum L	1	1	0	0	3	3	1	3	4a	2a	1	1.7	1	0	0		LAR TME	1	2021-01-23	2021-01-23 09:11:00	2021-01-23 17:25:00	08:14:00	493	337.7			282	48.6	62.1	259.3	278.8	13.5
56	張屏芳	000026004I	0	69		A	1	1	1	110/01/25	2021-01-25	adenocarcinoma	154	49		2	S	0	0			1	1	0	1	1	0	0	1	1	0	0		AR	0	2021-01-25	2021-01-25 14:56:00	2021-01-25 19:00:00	04:04:00	243				145.6	27.6	36.1	133	145.6	8.5
57	何榮宗	002839886J	1	50		B	1	1	1	110/01/27	2021-01-27	adenocarcinoma	169	94		2	D	0	0			3	3	1	2	3	0	0	5.1	0	1	0		AR	0	2021-01-27	2021-01-27 18:06:00	2021-01-28 01:40:00	07:34:00	454				310.5	24.3	71	310	310	46.7
58	賴張麗霞	002530179F	0	75		A	1	0	1	110/01/28	2021-01-28	adenocarcinoma	144	58		2	Rectum M	1	1	0	1	2	3	0	3	2	1b	0	10	1	0	0		LAR TME	1	2021-01-28	2021-01-28 09:56:00	2021-01-28 15:10:00	05:14:00	313		285
59	楊松德	001105608J	1	52		A	1	1	1	110/01/30	2021-01-30	adenocarcinoma	164	69		2	S	0	0			3	1	2	2	3	0	0	1.5	1	0	0		AR	0	2021-01-30	2021-01-30 10:26:00	2021-01-30 14:45:00	04:19:00	259				120	18.6	30.2	106	114	11.6
60	許妙妃	001394561E	0	41		A	1	0	1	110/02/05	2021-02-05	adenocarcinoma	159	60		2	Rectum M	1	0	0	0	3	3	1	1	2	0	0	2	1	0	0		LAR TME	1	2021-02-05	2021-02-05 09:14:00	2021-02-05 14:00:00	04:46:00	285
61	張品淑	000262438G	0	62		A	1	1	1	110/02/25	2021-02-25	adenocarcinoma	167	60		1	S	0	0			1	0	0	3	2	1c	0	2.5	1	0	0		AR	0	2021-02-25	2021-02-25 09:16:00	2021-02-25 12:20:00	03:04:00	184				101.7	22.4	40.9	96.4	101.7	18.5
62	林志青	002350568C	1	43		A	1	1	1	110/02/25	2021-02-25	adenocarcinoma	170	71		2	S	0	0			3	3	1	3	3	1b	0	3.5	1	0	0		AR	0	2021-02-25	2021-02-25 14:15:00	2021-02-25 16:35:00	02:20:00	139				69.9	13.5	23.2	63.8	69.9	9.7
63	張志誠	002680161G	1	52		A	1	1	1	110/03/11	2021-03-11	adenocarcinoma	172	84		2	Rectum L	1	1	0	0	3	3	1	1	2	0	0	0.7	1	0	0		LAR TME	1	2021-03-11	2021-03-11 09:10:00	2021-03-11 14:25:00	05:15:00	315		205		186	30.7	42.7	180	186	12
64	許若芸	002844899J	0	39		A	1	0	1	110/03/11	2021-03-11	adenocarcinoma	156	53		1	Rectum M	1	0	0	0	3	3	1	3	3	2a	0	4	1	0	0		LAR TME	1	2021-03-11	2021-03-11 15:56:00	2021-03-11 19:45:00	03:49:00	228
65	王文志	002846921I	1	48		A	1	1	1	110/03/17	2021-03-17	adenocarcinoma	170	69		2	S	0	0			2	3	0	3	3	1a	0	3.1	1	0	0		AR	0	2021-03-17	2021-03-17 15:50:00	2021-03-17 19:15:00	03:25:00	205	240			109.8	23	38.6	105.5	109.8	15.6
66	紀尚芬	000152202H	0	65		A	1	1	1	110/03/25	2021-03-25	adenocarcinoma	159	55		1	S	0	0			2	3	0	3	2	1a	0	2.8	1	0	0		AR	0	2021-03-25	2021-03-25 09:06:00	2021-03-25 12:02:00	02:56:00	175				100.4	23.4	37	95.3	100.4	13.6
67	謝秀滿	002848340B	0	54		A	1	1	1	110/03/25	2021-03-25	adenocarcinoma	149	57		2	Rectum M	1	0	0	0	1	1	0	1	1	0	0	2.8	1	0	0		LAR	0	2021-03-25	2021-03-25 14:11:00	2021-03-25 18:00:00	03:49:00	229				140.5	10.2	18.3	133.4	140.5	8.1
68	許慶興	001888497E	1	65		B	1	1	1	110/03/31	2021-03-31	adenocarcinoma	169	79		2	Rectum L	1	1	1	1	2	3	0	0	0	0	0	1.7	1	0	0		LAR TME	1	2021-03-31	2021-03-31 09:46:00	2021-03-31 15:05:00	05:19:00	318		258		172.4	20.2	40	168.2	172.4	19.8
69	鍾秋雪	000114873I	0	64		B	1	1	1	110/03/31	2021-03-31	SCC	156	69		2	Anus	1	1	1	0	2	3	0	0	0	0	0	2.3	1	0	0		APR	1	2021-03-31	2021-03-31 19:30:00	2021-04-01 01:20:00	05:50:00	349				172.3	41.2	59.4	171.3	172.3	18.2
70	楊金源	002182323E	1	54		A	1	1	1	110/04/01	2021-04-01	adenocarcinoma	169	69		2	Rectum U	0	0	0	0	1	1	0	1	1	0	0	1.5	1	0	0		LAR TME	0	2021-04-01	2021-04-01 17:52:00	2021-04-01 22:10:00	04:18:00	258				164.5	34.1	44.9	164.4	164.5	10.8
71	王秋常	000741905I	1	90		A	1	1	1	110/04/08	2021-04-08	adenocarcinoma	168	65		3	S	0	0						3	3	1a	0	7.7	1	0	0		AR	0	2021-04-08	2021-04-08 17:50:00	2021-04-08 22:50:00	05:00:00	300				166.6	50.1	106.6	146.3	166.6	56.5
72	何明康	002843127I	1	46		A	1	1	1	110/04/08	2021-04-08	tailgut cyst	178	124		3	Rectum U	0							na			0	1	1	1	0		LAR	0	2021-04-08	2021-04-08 09:46:00	2021-04-08 15:45:00	05:59:00	358				165.5	18.8	20.8	151.4	165.5	2
73	張朱紅	002850737B	0	45		A	1	1	1	110/04/09	2021-04-09	adenocarcinoma	165	53		2	A	0	0			1	2	0	2	3	0	0	5	1	0	0		RH	0	2021-04-09	2021-04-09 21:47:00	2021-04-10 01:15:00	03:28:00	208		283		105	24.5	40.3	105	105	15.8
74	卓許桂冠	002852830F	0	68		A	1	0	1	110/04/17	2021-04-17	adenocarcinoma	158	47		2	Rectum U	0	0	0	0	2	3	0	1	2	0	0	2	1	0	0		LAR	0	2021-04-17	2021-04-17 09:46:00	2021-04-17 13:10:00	03:24:00	203
75	楊兆焜	000155306G	1	63		A	1	1	1	110/04/22	2021-04-22	adenocarcinoma	153	50		3	Rectum M	1	1	1	1	3	3	1	3	3	1c	0	3	1	0	0		LAR TME	1	2021-04-22	2021-04-22 09:11:00	2021-04-22 13:55:00	04:44:00	283	276.6			163.7	26.3	40.7	157.5	163.7	14.4
76	王丙	000553675E	0	84		B	1	1	1	110/04/21	2021-04-21	adenocarcinoma	158	75		3	S	0	0			2	3	0	2	3	0	0	5	1	0	0		AR	0	2021-04-21	2021-04-21 10:10:00	2021-04-21 14:30:00	04:20:00	259				109.4	28.7	50.3	102.5	109.4	21.6
77	劉秀芬	002852812D	0	60		A	1	1	1	110/04/22	2021-04-22	adenocarcinoma	153	50		2	Rectum U	0	0	0	0	2	3	0	1	2	0	0	1.2	1	1	0		LAR	0	2021-04-22	2021-04-22 15:41:00	2021-04-22 19:55:00	04:14:00	254				142	30	43.4	140	142	13.4
78	林席襄	002435659A	0	51		A	1	0	1	110/04/23	2021-04-23	constipation	159	67		1	A-S	0										0	na	1	0	1	AR	Sub total	0	2021-04-23	2021-04-23 18:30:00	2021-04-24 00:15:00	05:45:00	344		263
79	王漢聰	002851578I	1	64		A	1	1	1	110/04/29	2021-04-29	adenocarcinoma	179	93		2	Rectum U	0	0	0	0	1	2	0	1	1	0	0	2	1	1	0		LAR	0	2021-04-29	2021-04-29 14:26:00	2021-04-29 18:50:00	04:24:00	263				170.5	21.7	36.4	162.5	170.5	14.7
80	郭幼玲	002854074B	0	47		A	1	1	1	110/05/06	2021-05-06	adenocarcinoma	168	73		2	Rectum L	1	0	0	0	1	2	0	1	1	0	0	2.2	1	0	0		LAR TME	0	2021-05-06	2021-05-06 14:36:00	2021-05-06 19:30:00	04:54:00	294				177	33	46.6	171	177	13.6
81	楊惠菁	002853079C	0	39		A	1	1	1	110/05/08	2021-05-08	adenocarcinoma	153	62		2	S	0	0			2	3	0	2	3	0	0	3.5	1	0	0		AR	0	2021-05-08	2021-05-08 09:20:00	2021-05-08 12:35:00	03:15:00	194				74.5	0.5	10.5	67	74.5	10
82	謝士俊	001552210I	0	61		A	1	1	1	110/05/13	2021-05-13	adenocarcinoma	154	50		2	A	0	0			1	1	0	1	1	0	0	7.7	1	1	0		RH	0	2021-05-13	2021-05-13 15:21:00	2021-05-13 19:20:00	03:59:00	239				120	54	60.4	120	120	6.4
83	蔡樹文	002541878E	1	63		A	1	1	1	110/05/14	2021-05-14	adenocarcinoma	170	72		2	Rectum L	1	0	0	0	1	3	0	1	2	0	0	0.3	1	0	0		LAR TME	1	2021-05-14	2021-05-14 13:51:00	2021-05-14 19:50:00	05:59:00	359		254		217.5	25.8	44.7	211.6	217.5	18.9
84	李宏玲	002747434G	0	38		A	1	1	1	110/05/15	2021-05-15	adenocarcinoma	168	57		1	Rectum L	1	0	0	0	1	1	0	1	1	0	0	1.5	1	0	0		LAR	0	2021-05-15	2021-05-15 09:56:00	2021-05-15 14:10:00	04:14:00	254	239.2			121.5	20.4	31.9	115.2	121.5	11.5
85	劉玟槿	002841059F	1	20		A	1	1	1	110/05/20	2021-05-20	adenocarcinoma	179	77		1	Rectum L	1	1	1	1	3	3	2	3	4b	1b	1	0.5	1	0	0		LAR TME	1	2021-05-20	2021-05-20 09:22:00	2021-05-20 14:55:00	05:33:00	333				196	42.2	54	180.8	195	11.8
86	童幼環	002857570E	0	57		A	1	1	1	110/05/27	2021-05-27	adenocarcinoma	157	57		2	S	0	0			3	3	1	3	3	1c	0	7.5	1	1	0		AR	0	2021-05-27	2021-05-27 13:51:00	2021-05-27 17:15:00	03:24:00	204				129	17	27.6	124	129	10.6
87	陳意明	002857874H	1	60		A	1	1	1	110/05/29	2021-05-29	TA	176	70		3	D	0										0	4	1	1	0		LH	0	2021-05-29	2021-05-29 09:31:00	2021-05-29 13:15:00	03:44:00	224				140	45.9	58.8	140	140	12.9
88	黃啟男	002860880C	1	61		B	1	1	1	110/06/02	2021-06-02	adenocarcinoma	160	67		2	A	0	0			3	4	2	3	3	2a	0	3	1	0	0		RH	0	2021-06-02	2021-06-02 10:41:00	2021-06-02 14:00:00	03:19:00	198		198		137	20.8	37.3	98	137	16.5
89	曾秀琴	002148705I	0	75		A	1	1	1	110/06/03	2021-06-03	adenocarcinoma	150	58		3	S	0	0			2	3	0	2	3	0	0	5.5	1	0	0		AR	0	2021-06-03	2021-06-03 09:21:00	2021-06-03 12:35:00	03:14:00	194				115	36.5	49	110.9	115	12.5
90	潘妙音	000690801G	0	52		A	1	1	1	110/06/05	2021-06-05	adenocarcinoma	164	62		2	S	0	0			2	2	0	2	2	0	0	2	0	0	0		AR	0	2021-06-05	2021-06-05 09:17:00	2021-06-05 12:30:00	03:13:00	193				96.2	30.8	42	92	96.2	11.2
91	薛淑香	002858687A	0	51		A	1	1	1	110/06/10	2021-06-10	adenocarcinoma	158	55		2	Rectum M	1	1	0	0	3	3	1	1	2	0	0	3	1	0	0		LAR TME	1	2021-06-10	2021-06-10 14:44:00	2021-06-10 19:10:00	04:26:00	265				151.5	25.9	33.8	135.2	151.5	7.9
92	蔡篤鵬	002863067D	1	36		A	1	1	1	110/06/19	2021-06-19	adenocarcinoma	173	87		3	Rectum U	0	0	0	0	3	3	1	3	4a	2a	0	3	1	0	0		LAR		2021-06-19	2021-06-19 09:36:00	2021-06-19 13:55:00	04:19:00	258		261.5		125	33.9	43.5	120.5	125	9.6
93	凌錦甘	001931986J	0	57		A	1	1	1	110/06/26	2021-06-26	adenocarcinoma	166	64		2	S	0	0			1	1	0	3	1	1a	0	4	1	0	0		AR		2021-06-26	2021-06-26 09:26:00	2021-06-26 13:15:00	03:49:00	229				110.5	36.4	46	105.1	110.5	9.6
94	紀志誠	002739979H	1	56		A	1	1	1	110/07/01	2021-07-01	adenocarcinoma	167	103		3	S	0	0			1	1	0	1	1	0	0	1	1	0	0		AR	0	2021-07-01	2021-07-01 09:16:00	2021-07-01 14:30:00	05:14:00	313	277.4			233.5	50.7	75	181.5	233.5	24.3
95	陳素芬	002862885F	0	70		B	1	1	1	110/07/01	2021-07-01	adenocarcinoma	151	49		3	Rectum L	1	1	0	0	2	3	0	2	3	0	0	0.6	1	0	0		LAR TME	1	2021-07-01	2021-07-01 16:11:00	2021-07-01 20:40:00	04:29:00	268				129	23.4	39.5	127	129	16.1
96	許李月	002865378D	0	71		A	1	1	1		2021-07-08	adenocarcinoma	160	56		2	Rectum M+ T	1	0	0	0	3	3	1	3	3	1	0	1	1	1	1	LH	Sub total	0	2021-07-08	2021-07-08 14:50:00	2021-07-08 20:50:00	06:00:00	360		360		143	28.5	43	141	143	14.5
97	郭筱旻	002867271B	0	43		A	1	1	1		2021-07-09	adenocarcinoma	158	54		2	A	0	0			3	3	2	3	3	2	0	7	1	0	0		RH	0	2021-07-09	2021-07-09 16:16:00	2021-07-09 20:05:00	03:49:00	229		229	268	105	15.4	29.4	105	105	14
98	林耀	002712519F	1	40		A	1	1	1		2021-07-15	GIST	155	41		2	Rectum M	1	0			1	2	0	1	2	0	1		1	1	0		Excision	1	2021-07-15	2021-07-15 08:46:00	2021-07-15 15:25:00	06:39:00	399		399		202			202	203	0
99	張?元	002076950A	1	86		A	1	1	1		2021-07-17	adenocarcinoma	159	64		3	Rectum U	0	0	0	0	2	3	0	2	3	0	0	2	1	0	0		LAR	0	2021-07-17	2021-07-17 09:26:00	2021-07-17 13:20:00	03:54:00	233		233		157	32.7	49.9	157	157	17.2
100	許秀娥	002872521F	0	68		A	1	0	1		2021-07-22	adenocarcinoma	152	50		2	Rectum U	0	0	0	1	3	4	1	4	4	0	0	4	1	0	0		LAR	0	2021-07-22	2021-07-22 15:10:00	2021-07-22 18:45:00	03:35:00	214		214
101	尹行易	001696413J	1	50		B	1	1	1		2021-07-28	adenocarcinoma	169	73		3	Rectum L	1	1	1	1	3	3	1	3	3	1	0	1.8	1	1	0		LAR TME	1	2021-07-28	2021-07-28 10:10:00	2021-07-28 15:30:00	05:20:00	320		320	319	179	8	28	174	179	20
102	黃玉華	002872582I	0	67		A	1	1	1		2021-07-29	adenocarcinoma	147	41		2	Rectum U	0	0	0	0	3	3	1	3	3	2	0	2	1	0	1	URSL	LAR	0	2021-07-29	2021-07-29 09:01:00	2021-07-29 13:30:00	04:29:00	268		268		174	10	22.3	169	174	12.3
103	王秋彬	002552216B	1	80		A	1	1	1		2021-08-05	adenocarcinoma	163	64		2	Rectum U	0	0	0	0	2	3	0	3	3	2a	0	2.6	1	0	0		LAR	1	2021-08-05	2021-08-05 14:36:00	2021-08-05 19:55:00	05:19:00	319		319		157	57	68.8	152	157	11.8
104	詹鈞程	000374074H	1	41		A	1	0	1		2021-08-12	adenocarcinoma	155	69		2	Rectum L		1	1	1	3	3	1	3	1	1a	0	7	1	0	0		LAR TME	1	2021-08-12	2021-08-12 09:05:00	2021-08-12 16:35:00	07:30:00	450									0
105	李麗柔	002877348A	0	60		B	1	1	1		2021-08-18	adenocarcinoma	151	62		1	Cecum		0						2	4a	0	0	2.5	1	0	0		RH	0	2021-08-18	2021-08-18 09:16:00	2021-08-18 13:05:00	03:49:00	229				173	62	72.9	139.8	173	10.9
106	蔣德雄	000963267B	1	61		A	1	0	1		2021-08-19	adenocarcinoma	177	74		2	A		0						4	4a	2a	0		1	0	0		RH	0	2021-08-19	2021-08-19 21:36:00	2021-08-20 02:00:00	04:24:00	264
107	徐曉	001855686A	1	86		B	1	0	1		2021-08-20	adenocarcinoma	168	68		3	S		0						2	3	1a	0	1.6	1	0	0		AR	0	2021-08-20	2021-08-20 09:00:00	2021-08-20 13:40:00	04:40:00	280
108	楊木桂	000652802F	1	72		B	1	1	1		2021-08-25	adenocarcinoma	167	68		2	S		0						3	3	1b	0	4.5	1	1	0		AR	0	2021-08-25	2021-08-25 09:30:00	2021-08-25 13:50:00	04:20:00	259				130	49	75.2	129.5	130	26.2
109	羅國彥	001431703E	1	57		A	1	0	1		2021-08-26	adenocarcinoma	174	60		3	S		0						4	4a	2b	0	7	1	0	0		AR		2021-08-26	2021-08-26 08:55:00	2021-08-26 12:50:00	03:55:00	234	0
110	賴溪泉	002857569B	1	56		A	1	0	1		2021-09-09	adenocarcinoma	169	61		2	Rectum L		1	1	0	2	3	0	0	0	0	0	0.8	1	0	0		LAR TME	1	2021-09-09	2021-09-09 09:20:00	2021-09-09 14:20:00	05:00:00	299	100								0
111	林一品	002888777G	1	32		A	1	0	1		2021-09-09	adenocarcinoma	174	70		1	Rectum L		0	0	1	2	3	0	1	2	0	0	2.1	1	0	0		LAR TME	1	2021-09-09	2021-09-09 16:00:00	2021-09-09 22:10:00	06:10:00	370									0
112	陳國賢	002878759J	1	56		B	1	1	1		2021-09-15	adenocarcinoma	171	68		2	Rectum M		1	0	0	2	3	0	2	3	0	0	1	0	0	0		LAR TME	1	2021-09-15	2021-09-15 10:15:00	2021-09-15 15:07:00	04:52:00	291				165.4	31.2	40.1	153.2	165.4	8.9
113	洪紹殷	002293348I	1	63		A	1	1	1		2021-09-23	adenocarcinoma	169	77		2	S		0						3	3	1c	0	1.5	1	0	0		AR	0	2021-09-23	2021-09-23 09:30:00	2021-09-23 15:00:00	05:30:00	329				163.4	56.2	65.7	159	163.4	9.5
114	李宜陵	000619238H	0	45		A	1	1	1		2021-09-25	adenocarcinoma	157	51		3	s		0						4	3	1a	0	1.8	1	0	1	hepa.	AR	0	2021-09-25	2021-09-25 09:15:00	2021-09-25 15:00:00	05:45:00	345				143.1	41.8	58.1	117.3	143.1	16.3
115	賴吉宏	000838076F	1	63		A	1	1	1		2021-10-07	adenocarcinoma	172	63		2	Rectum L		1	0	0	3	3	1	3	3	1a	0	2	1	0	0		LAR TME	1	2021-10-07	2021-10-07 09:20:00	2021-10-07 13:49:00	04:29:00	268				125.3	37.9	46.1	121	125.3	8.2
116	李燕文	002467947I	1	66		A	1	0	1		2021-10-07	adenocarcinoma	158	66		3	Cecum		0						1	1	0	0		1	0	0		RH	0	2021-10-07	2021-10-07 15:54:00	2021-10-07 20:35:00	04:41:00	281
117	楊怡殷	001178421H	0	45		A	1	1	1		2021-10-09	adenocarcinoma	158	60		1	S		0						2	3	0	0	1	1	0	0		AR	0	2021-10-09	2021-10-09 09:51:00	2021-10-09 13:30:00	03:39:00	219				59.3	1.3	10.8	46.4	59.3	9.5
118	郭林淑惠	001156159E	0	69		A	1	1	1		2021-10-13	adenocarcinoma	155	50		2	Rectum U		0	0	1	3	3	1	2	3	0	0	6.5	1	1	0		LAR	1	2021-10-13	2021-10-13 09:41:00	2021-10-13 15:50:00	06:09:00	368				148.7	36.2	46.9	142.1	148.7	10.7
119	余明霞	002920346B	0	63		A	1	1	1		2021-10-14	adenocarcinoma	152	48		3	Anus		1	1	1	3	3	1	3	2	1a	0	2.5	1	0	0		APR	1	2021-10-14	2021-10-14 13:58:00	2021-10-14 19:00:00	05:02:00	301				149.6	34.8	46.7	139.9	149.6	11.9
120	李昌宜	000223085F	1	49		A	1	1	1		2021-10-21	adenocarcinoma	168	71		2	S		0						4	4a	2a	0	5	1	0	0		LAR	0	2021-10-21	2021-10-21 11:26:00	2021-10-21 16:50:00	05:24:00	323				157.1	38	47.8	129.8	157.1	9.8
121	劉吳誠	002879032B	1	66		A	1	1	1		2021-10-28	adenocarcinoma	166	60		2	S		0						3	3	1b	0	5.5	1	0	0		LAR	0	2021-10-28	2021-10-28 14:40:00	2021-10-28 18:30:00	03:50:00	230				111	25.2	36.6	101.4	111	11.4
122	蔡富彰	001118318J	1	63		A	1	1	1		2021-10-30	adenocarcinoma	169	74		2	S		0						3	3	1b	0	7.5	1	0	0		LAR	1	2021-10-30	2021-10-30 09:31:00	2021-10-30 13:54:00	04:23:00	263				156.8	69	82.4	149.7	156.8	13.4
123	昌健智	000025575E	1	76		B	1	1	1		2021-11-02	fibrosis	167	67		2	A													0	1	0		lysis	0	2021-11-02	2021-11-02 13:55:00	2021-11-02 17:45:00	03:50:00	230				200.5				200.5	0
124	賴欣怡	002942315C	0	38		A	1	1	1		2021-11-04	adenocarcinoma	160	76		1	S		0						1	1	0	0	2.8	1	0	0		AR	0	2021-11-04	2021-11-04 09:46:00	2021-11-04 13:40:00	03:54:00	233				94	30.2	37.7	79.3	94	7.5
125	黃峰雄	002309839H	1	47		A	1	0	1		2021-11-13	adenocarcinoma	155	58		2	Rectum M		1	0	0	2	3	0	2	3	0	0	3.5	1	0	0		LAR TME	1	2021-11-13	2021-11-13 09:57:00	2021-11-13 14:30:00	04:33:00	272									0
126	陳建堂	001456634I	1	53		A	1	1	1		2021-11-18	adenocarcinoma	167	66		2	Rectum L		1	1	0	1	2	0	1	1	0	0	0.2	1	0	0		LAR TME	1	2021-11-18	2021-11-18 09:31:00	2021-11-18 15:55:00	06:24:00	384				221.4	38.8	49.2	221.4	221.4	10.4
127	林坤洋	001017077B	1	62		A	1	1	1		2021-11-18	lipoma	170	92		2	S									0	0	0	3.5	1	1	0		AR	0	2021-11-18	2021-11-18 17:51:00	2021-11-18 21:40:00	03:49:00	229				90.5	0	12.2	61.3	90.5	12.2
128	甘旭宏	002949464C	1	54		A	1	1	1		2021-11-20	adenocarcinoma	164	66		2	Rectum L		0	0	1	3	3	1	2	3	0	1	0.6	1	0	0		LAR TME	1	2021-11-20	2021-11-20 08:51:00	2021-11-20 16:15:00	07:24:00	444				178.4	46.8	64.2	170.3	178.4	17.4
129	梁維志	002949572F	1	44		A	1	1	1		2021-11-24	adenocarcinoma	172	70		2	Rectum M		1	0	0	2	3	0	2	3	0	0	2.5	1	1	0		LAR	1	2021-11-24	2021-11-24 13:11:00	2021-11-24 20:30:00	07:19:00	438				250.1	85.4	100.5	237.7	250.1	15.1
130	張式本	002962093H	1	78		A	1	1	1		2021-12-02	adenocarcinoma	170	74		2	S		0						2	3	0	0	6.2	1	1	0		AR	0	2021-12-02	2021-12-02 11:50:00	2021-12-02 17:10:00	05:20:00	320				196.1	35.2	73.8	190.7	196.1	38.6
131	許富凱	002954556A	1	39		A	1	1	1		2021-12-06	adenocarcinoma	175	68		1	Rectum U		1	0	0	3	3	1	1	2	0	0	12.6	1	0	0		LAR	1	2021-12-06	2021-12-06 20:15:00	2021-12-07 01:15:00	05:00:00	300				126.3	18.9	27.1	124.9	126.3	8.2
132	Lars Ollberg	002850428B	1	65		A	1	1	1		2021-12-11	adenocarcinoma	173	82		2	S		0						3	3	1a	0	6	1	1	0		AR	0	2021-12-11	2021-12-11 09:47:00	2021-12-11 15:15:00	05:28:00	328				195.4	5.9	22.5	160.6	195.4	16.6
133	尤燕莉	001704890H	0	48		B	1	1	1		2021-12-15	adenocarcinoma	162	71		1	S		0						1	1	0	0	7	1	0	0		AR	0	2021-12-15	2021-12-15 10:03:00	2021-12-15 15:20:00	05:17:00	317				164.9	56.4	91.1	162.9	164.9	34.7
134	施兆鴻	001974588B	1	48		A	1	1	1		2021-12-16	adenocarcinoma	168	68		2	S		0						2	3	0	0	2.1	1	0	0		AR	0	2021-12-16	2021-12-16 09:11:00	2021-12-16 13:00:00	03:49:00	228				116.9	48.1	61.9	112.1	116.9	13.8
135	李正隆	000650805A	1	63		B	1	1	1		2021-12-18	colitis	163	64		3	S									0	0	0	3	1	0	0		AR	0	2021-12-18	2021-12-18 10:36:00	2021-12-18 14:05:00	03:29:00	209				100.2	14.8	32.2	86.6	100.2	17.4
136	王聖文	002969104B	1	40		B	1	1	1		2021-12-29	adenocarcinoma	172	58		2	Rectum L		1	1	1	3	3	1	0	0	0	0	1.5	0	0	1	PLND	LAR TME	1	2021-12-29	2021-12-29 16:25:00	2021-12-29 21:00:00	04:35:00	274				270	-10	9	174	270	19
137	陳慶隆	001255941A	1	76		A	1	1	1		2021-12-30	adenocarcinoma	156	68		3	Rectum M		0	0	0	3	3	1	2	3	0	0	2.2	1	0	0		LAR TME	1	2021-12-30	2021-12-30 09:31:00	2021-12-30 15:00:00	05:29:00	329				186.4	59	71.2	182	182.6	12.2
138	王武雄	002173267C	1	76		A	1	1	1		2021-12-30	adenocarcinoma	162	67		3	Rectum U		0	0	0	2	3	0	3	3	1b	0	2.7	1	0	0	0	LAR	1	2021-12-30	2021-12-30 17:52:00	2021-12-30 23:25:00	05:33:00	333				123	-13.8	0	118	123	13.8
139	陳燕芳	02857062J	1	49		B	1	1	1		2022-01-05	adenocarcinoma	161	59		2	Rectum L		1	0	1	3	3	1	3	3	2	0	0.6	0	0	0		LAR TME	1	2022-01-05	2022-01-05 08:56:00	2022-01-05 14:15:00	05:19:00	319				152.4	39.3	51.8	142	152.4	12.5
140	蔡淑圓	000099688D	0	72		A	1	1	1		2022-01-07	adenocarcinoma	160	51		2	S		0						2	3	0	0	3	1	0	0		AR	0	2022-01-07	2022-01-07 09:10:00	2022-01-07 12:50:00	03:40:00	219				115	51.8	66.1	111.6	115	14.3
141	林基南	00059823C	1	76		A	1	0	1		2022-01-07	adenocarcinoma	159	68		2	Rectum U		0	0	0	1	1	0	0	0	0	0	4.5	1	0	0		LAR TME	1	2022-01-07	2022-01-07 15:40:00	2022-01-07 20:45:00	05:05:00	304
[truncated: 15 more columns]

## Sheet: LSC all
Index	gender	age	VS	Diagnosis	Ht	Wt	BMI	ASA	Leiosn site	Op date	pre RT	Waiting	Mrg threaten	c stage	T	N	p stage	T	N	CRM	Distal margin(cm)	ERAS	combine op		surgery	stoma	Op date	Start	End	op time	op time(min)	op time(median)	mean	Video time	IMA start	IMA ligat	Coletomy Fx	Console Fx	IMA time	Colectomy time	console op time	para-surgery time	ICG	Foley	foley	MBD	hospital stay	open rate	blood loss
1	1	75	A	adenocarcinoma	162	59		2	S	2019-02-15							2	2	1a	0	6	0	1		AR	0	2019-02-15	2019-02-15 19:50:00	2019-02-15 23:00:00	03:10:00	190															2019-02-26	11	0	30
2	0	87	A	TVA	156	49		2	Cecum	2019-02-15										0	22	0	0		RH	0	2019-02-15	2019-02-15 16:30:00	2019-02-15 18:16:00	01:46:00	105															2019-02-25	10	0	30
3	0	44	A	adenocarcinoma	147	42		1	Rectum U	2019-02-21	0	0	0	2	3	0	1	1	0	0	1.2	0	1	RSO	LAR	0	2019-02-21	2019-02-21 12:30:00	2019-02-21 15:50:00	03:20:00	199															2019-02-27	6	0	30
4	0	80	A	adenocarcinoma	143	48		3	S	2019-02-22							3	3	1c	0	4.2	0	0		AR	0	2019-02-22	2019-02-22 11:40:00	2019-02-22 13:50:00	02:10:00	130															2019-02-28	6	0	30
5	1	90	A	adenocarcinoma	164	57		2	S	2019-02-22							1	2	0	0	3	0	0		AR	0	2019-02-22	2019-02-22 08:30:00	2019-02-22 10:30:00	02:00:00	120															2019-02-28	6	0	30
6	1	55	A	adenocarcinoma	166	67		2	Cecum	2019-03-01							1	1	0	0		0	0		RH	0	2019-03-01	2019-03-01 08:15:00	2019-03-01 11:10:00	02:55:00	175															2019-03-06	5	0	30
7	0	52	A	adenocarcinoma	156	47		1	S	2019-03-07							3	4a	1a	0	10	0	0		AR	0	2019-03-07	2019-03-07 13:30:00	2019-03-07 15:30:00	02:00:00	120															2019-03-14	7	0	30
8	1	75	A	adenocarcinoma	162	84		2	S	2019-03-08							3	2	1b	0	1.5	0	0		AR	0	2019-03-08	2019-03-08 14:45:00	2019-03-08 17:30:00	02:45:00	164															2019-03-15	7	0	30
9	0	66	A	adenocarcinoma	153	50		2	Rectum U	2019-03-14	0	0	0	3	3	1	3	4a	2b	0	2.8	0	0		LAR	0	2019-03-14	2019-03-14 10:40:00	2019-03-14 13:35:00	02:55:00	174															2019-03-20	6	0	30
10	1	66	B	adenocarcinoma	168	67		2	Rectum U	2019-03-19	0	0	0	3	3	1	3	4a	1a	0	4.5	0	1	PLND	LAR	0	2019-03-19	2019-03-19 10:55:00	2019-03-19 16:20:00	05:25:00	325															2019-04-08	20	0	150
11	1	60	A	adenocarcinoma	165	62		2	S	2019-03-21							3	3	1b	0	2.5	0	0		AR	0	2019-03-21	2019-03-21 15:45:00	2019-03-21 17:50:00	02:05:00	124															2019-03-29	8	0	30
12	0	85	A	adenocarcinoma	148	43		3	S	2019-03-28							3	3	1b	0	3	0	0		AR	0	2019-03-28	2019-03-21 10:08:00	2019-03-21 12:00:00	01:52:00	111															2019-03-29	1	0	100
13	1	71	A	adenocarcinoma	168	72		3	Anus	2019-03-29	1	1	1	3	3	1	2	4b	0	1	0	0	0		APR	0	2019-03-29	2019-03-29 14:35:00	2019-03-29 17:50:00	03:15:00	194															2019-04-09	11	0	200
14	1	61	A	adenocarcinoma	174	72		2	S	2019-03-29							2	3	0	0	3	0	0		AR	0	2019-03-29	2019-03-29 10:50:00	2019-03-29 13:05:00	02:15:00	135															2019-04-04	6	0	30
15	0	62	A	leiosarcoma	163	69		2	A	2019-04-08							1	2	0	0		0	0		RH	0	2019-04-08	2019-04-08 08:30:00	2019-04-08 10:50:00	02:20:00	140															2019-04-15	7	0	30
16	0	53	B	adenocarcinoma	154	47		2	S	2019-04-10							2	3	0	0	4.3	0	0		AR	0	2019-04-10	2019-04-10 14:47:00	2019-04-10 17:25:00	02:38:00	158															2019-04-17	7	0	30
17	1	57	A	adenocarcinoma	163	69		3	Rectum M	2019-04-11	0	0	1	3	3	1	1	2	0	0	3	0	0	0	LAR TME	1	2019-04-11	2019-04-11 16:10:00	2019-04-11 18:40:00	02:30:00	150															2019-04-19	8	0	30
18	0	47	A	adenocarcinoma	154	65		1	S	2019-04-26							3	1	1a	0	3	0	1		AR	0	2019-04-26	2019-04-26 09:55:00	2019-04-26 12:15:00	02:20:00	139															2019-05-13	17	0	30
19	0	71	B	adenocarcinoma	154	60		2	S	2019-05-01							3	3	1b	0	8.5	0	0		AR	0	2019-05-01	2019-05-01 15:00:00	2019-05-01 19:40:00	04:40:00	280															2019-05-08	7	0	30
20	1	70	A	adenocarcinoma	169	69		2	D	2019-05-03							3	3	1a	0	5	0	0		LH	0	2019-05-03	2019-05-03 10:25:00	2019-05-03 13:10:00	02:45:00	164															2019-05-13	10	0	30
21	1	88	A	adenocarcinoma	160	61		3	T	2019-05-06							1	1	0	0	13	0	0		RH	0	2019-05-06	2019-05-06 14:25:00	2019-05-06 17:05:00	02:40:00	159															2019-05-19	13	0	30
22	1	61	A	TVA	166	55		2	A	2019-05-30										0		0	0		RH	0	2019-05-30	2019-05-30 12:17:00	2019-05-30 14:00:00	01:43:00	103															2019-06-24	25	0	100
23	0	56	B	diverticulitis	160	77		2	S	2019-06-11										0		0	0		AR	0	2019-06-11	2019-06-11 14:20:00	2019-06-11 18:30:00	04:10:00	250															2019-06-19	8	0	30
24	0	72	A	adenocarcinoma	158	61		3	D	2019-06-12							1	2	0	0	18	0	1	RH	AR	0	2019-06-12	2019-06-12 14:40:00	2019-06-12 17:00:00	02:20:00	140															2019-07-02	20	0	30
25	1	63	A	adenocarcinoma	157	79		2	Rectum U	2019-06-13	0	0	0	2	3	0	2	3	0	0	2	0	0		LAR	0	2019-06-13	2019-06-13 15:15:00	2019-06-13 18:30:00	03:15:00	195															2019-06-20	7	0	30
26	1	30	A	TVA	173	69		1	A	2019-06-13										0	3.5	0	1	AR	RH	1	2019-06-13	2019-06-13 11:47:00	2019-06-13 17:10:00	05:23:00	323															2019-06-23	10	0	30
27	1	54	B	adenocarcinoma	171	80		2	S	2019-06-26							1	1	0	0	2	0	0		AR	0	2019-06-26	2019-06-26 12:20:00	2019-06-26 16:10:00	03:50:00	229															2019-07-02	6	0	30
28	1	62	A	adenocarcinoma	169	78		2	Rectum U	2019-07-04	0	0	0	2	3	0	3	2	1a	0	1	0	1	hernia	LAR	0	2019-07-04	2019-07-04 14:35:00	2019-07-04 17:30:00	02:55:00	174															2019-07-10	6	0	30
29	1	64	A	TVA	169	70		2	Rectum U	2019-07-05										0	4.5	0	0		LAR	0	2019-07-05	2019-07-05 12:05:00	2019-07-05 14:25:00	02:20:00	140															2019-07-10	5	0	30
30	1	76	B	adenocarcinoma	157	55		2	S	2019-07-09							1	1	0	0	3.5	0	0		AR	0	2019-07-09	2019-07-09 13:40:00	2019-07-09 16:35:00	02:55:00	174															2019-07-16	7	0	30
31	1	50	A	adenocarcinoma	169	68		1	S	2019-07-18							1	1	0	0	4.5	0	0		AR	0	2019-07-18	2019-07-18 13:40:00	2019-07-18 17:05:00	03:25:00	204															2019-07-24	6	0	30
32	1	46	A	diverticulitis	171	86		2	A	2019-07-25										0	10	0	1	OC	RH	0	2019-07-25	2019-07-25 20:00:00	2019-07-25 22:05:00	02:05:00	124															2019-08-01	7	0	30
33	0	54	A	ulcer	147	54		1	Rectum L	2019-08-01											1.7	0	0		LAR TME	0	2019-08-01	2019-08-01 13:50:00	2019-08-01 18:10:00	04:20:00	259															2019-08-12	11	0	30
34	1	47	A	adenocarcinoma	171	62		1	A	2019-08-02							3	3	1b	0	6	0	0		RH	0	2019-08-02	2019-08-02 13:10:00	2019-08-02 15:55:00	02:45:00	165															2019-08-09	7	0	30
35	1	80	A	adenocarcinoma	173	77		3	Rectum U	2019-08-08	0	0	0	2	3	0	2	3	0	0	0.8	0	0		LAR	0	2019-08-08	2019-08-08 14:40:00	2019-08-08 17:25:00	02:45:00	165															2019-08-19	11	0	30
36	1	68	A	adenocarcinoma	168	69		2	Rectum U	2019-08-09	0	0	0	3	3	1	2	3	1a	0	4	0	0		LAR	0	2019-08-09	2019-08-09 13:00:00	2019-08-09 15:25:00	02:25:00	145															2019-08-16	7	0	30
37	0	53	B	adenocarcinoma	152	54		1	S	2019-08-13							3	3	2a	0	2.7	0	1	OC	AR	0	2019-08-13	2019-08-13 12:15:00	2019-08-13 14:00:00	01:45:00	105															2019-08-19	6	0	30
38	1	62	A	adenocarcinoma	172	84		2	Rectum L	2019-08-21	0	0	0	2	3	0	1	2	0	0	2	0	0		LAR TME	1	2019-08-21	2019-08-21 14:45:00	2019-08-21 21:00:00	06:15:00	374															2019-08-29	8	0	30
39	1	56	A	adenocarcinoma	181	72		2	S	2019-09-05							1	1	0	0	5	0	0		AR	0	2019-09-05	2019-09-05 16:00:00	2019-09-05 18:50:00	02:50:00	169															2019-09-10	5	0	30
40	1	53	A	adenocarcinoma	154	53		2	A	2019-09-05							4	1	2b	0	10	0	0		RH	0	2019-09-05	2019-09-05 15:10:00	2019-09-05 18:25:00	03:15:00	194															2019-09-15	10	0	30
41	1	64	A	adenocarcinoma	168	65		3	Rectum U	2019-09-05	0	0	0	2	3	0	2	3	0	0	6.2	0	0		LAR	0	2019-09-05	2019-09-05 14:55:00	2019-09-05 17:24:00	02:29:00	148															2019-09-13	8	0	30
42	0	59	A	adenocarcinoma	146	52		2	ANUS	2019-09-06	1	1	1	2	3	0	0	0	0	0	2	0	0		APR	1	2019-09-06	2019-09-06 16:20:00	2019-09-06 19:15:00	02:55:00	175															2019-09-12	6	0	200
43	1	70	A	adenocarcinoma	164	63		2	A	2019-09-06							1	1	0	0	2	0	1	OC	RH	0	2019-09-06	2019-09-06 10:00:00	2019-09-06 15:00:00	05:00:00	300															2019-09-13	7	0	300
44	1	68	A	adenocarcinoma	157	57		2	Cecum	2019-09-16							3	1	1a	0	11	0	0		RH	0	2019-09-16	2019-09-16 16:45:00	2019-09-16 18:55:00	02:10:00	130															2019-09-22	6	0	30
45	0	73	A	ischemia	158	44		2	A	2019-09-26												0	0		RH	0	2019-09-26	2019-09-26 15:45:00	2019-09-26 18:15:00	02:30:00	149															2019-10-06	10	0	30
46	1	61	A	adenocarcinoma	172	60		2	Anus	2019-10-03	0		1	2	3	0	3	3	2	0	1.7	0	0		APR	1	2019-10-03	2019-10-03 14:00:00	2019-10-03 17:30:00	03:30:00	209															2019-10-10	7	0	300
47	0	85	A	adenocarcinoma	162	58		3	S	2019-10-04							3	3	1a	0	5	0	0		AR	0	2019-10-04	2019-10-04 17:25:00	2019-10-04 19:50:00	02:25:00	145															2019-10-15	11	0	50
48	1	81	A	adenocarcinoma	167	57		3	Rectum L	2019-10-05	0		0	2	3	0	1	2	0	0	0.8	0	0		LAR TME	1	2019-10-05	2019-10-05 10:35:00	2019-10-05 15:25:00	04:50:00	290															2019-10-15	10	0	30
49	0	49	B	adenocarcinoma	162	55		2	A	2019-10-08							2	3	0	0	6.5	1	0		RH	0	2019-10-08	2019-10-08 11:48:00	2019-10-08 14:45:00	02:57:00	177															2019-10-30	22	0	30
50	0	65	B	adenocarcinoma	151	58		2	Rectum L	2019-10-15	1	1	1	3	3	1	0	0	0	0	1	0	0		LAR TME	1	2019-10-15	2019-10-16 20:45:00	2019-10-17 03:00:00	06:15:00	374															2019-10-23	8	0	150
51	0	62	A	adenocarcinoma	154	58		2	Rectum M	2019-10-17	0	0	0	3	3	1	2	3	0	0	4.5	0	0		LAR TME	1	2019-10-17	2019-10-17 10:40:00	2019-10-17 13:35:00	02:55:00	174															2019-10-24	7	0	30
52	1	56	A	adenocarcinoma	165	77		1	Rectum M	2019-10-18	0		0	3	3	1	3	3	1b	0	3	0	0		LAR TME	1	2019-10-18	2019-10-18 15:05:00	2019-10-18 18:10:00	03:05:00	185															2019-10-25	7	0	30
53	1	70	B	adenocarcinoma	175	60		2	T	2019-11-05							3	4a	1a	0	11	0	0		RH	0	2019-11-05	2019-11-05 18:25:00	2019-11-06 00:20:00	05:55:00	355															2019-12-19	44	0	450
54	1	61	B	adenocarcinoma	165	84		3	S	2019-11-05							1	1	0	0	1	0	1	OC	AR	0	2019-11-05	2019-11-05 14:30:00	2019-11-05 17:40:00	03:10:00	190															2019-11-20	15	0	30
55	1	42	A	adenocarcinoma	177	69		2	S	2019-12-12							3	3	1b	0	2	0	0		AR	0	2019-12-12	2019-12-12 13:05:00	2019-12-12 17:00:00	03:55:00	235															2019-12-23	11	0	30
56	1	62	A	adenocarcinoma	174	75		2	Rectum L	2019-12-12	1	1	1	2	3	0	1	2	0	0	0.5	0	0		LAR TME	1	2019-12-12	2019-12-12 12:50:00	2019-12-12 17:00:00	04:10:00	250															2019-12-19	7	0	30
57	1	61	A	adenocarcinoma	166	80		2	Rectum U	2019-12-14	0		0	1	2	0	1	1	0	0	1.5	0	0		AR	0	2019-12-14	2019-12-14 09:45:00	2019-12-14 12:00:00	02:15:00	135															2019-12-19	5	0	30
58	1	41	B	TVA	185	63		1	Rectum U	2019-12-17										0	2.5	0	0		LAR TME	1	2019-12-17	2019-12-17 12:22:00	2019-12-17 16:45:00	04:23:00	262															2019-12-31	14	0	100
59	1	82	A	adenocarcinoma	154	65		3	Rectum M	2020-01-09	0	0	0	2	3	0	3	4a	1a	0	2.5	0	0		LAR TME	1	2020-01-09	2020-01-09 14:45:00	2020-01-09 17:10:00	02:25:00	145															2020-01-24	15	0	100
60	0	66	A	adenocarcinoma	144	50		2	A	2020-01-09							1	1	0	0	6	0	0		RH	0	2020-01-09	2020-01-09 14:37:00	2020-01-09 17:40:00	03:03:00	182															2020-01-15	6	0	30
61	1	65	A	adenocarcinoma	161	59		2	Rectum L	2020-01-10	1	1	1	3	3	1	4	2	0	0	9	0	0		LAR TME	1	2020-01-10	2020-01-10 15:40:00	2020-01-10 19:30:00	03:50:00	229															2020-01-18	8	0	30
62	1	68	B	adenocarcinoma	161	81		3	A	2020-01-15							3	3	1b	0	4	0	0		RH	0	2020-01-15	2020-01-15 10:55:00	2020-01-15 13:25:00	02:30:00	150															2020-01-23	8	0	30
63	0	85	A	adenocarcinoma	148	40		3	Rectum M	2020-01-16	0		1	4	3	1	3	3	1a	0	2	0	0		LAR TME	0	2020-01-16	2020-01-16 13:30:00	2020-01-16 15:50:00	02:20:00	139															2020-01-30	14	0	30
64	0	76	A	adenocarcinoma	146	56		3	Rectum M	2020-02-06	0	0	0	2	3	0	3	3	1b	0	1.8	0	0		LAR	0	2020-02-06	2020-02-06 15:45:00	2020-02-06 19:10:00	03:25:00	204															2020-02-14	8	0	30
65	1	48	A	adenocarcinoma	173	96		1	S	2020-02-06							1	1	0	0	4	0	0		AR	0	2020-02-06	2020-02-06 14:20:00	2020-02-06 18:00:00	03:40:00	220															2020-02-14	8	0	30
66	0	52	A	adenocarcinoma	159	44		2	S	2020-02-07							3	3	1a	0	10	0	1	RSO	AR	0	2020-02-07	2020-02-07 08:45:00	2020-02-07 11:20:00	02:35:00	154															2020-02-14	7	0	30
67	1	71	A	adenocarcinoma	167	80		2	A	2020-02-14							2	3	0	0	8.1	0	0		RH	0	2020-02-14	2020-02-14 14:35:00	2020-02-14 17:45:00	03:10:00	190															2020-03-04	19	0	350
68	1	47	A	adenocarcinoma	181	106		2	S	2020-02-14							1	1	0	0	5.1	0	0		AR	0	2020-02-14	2020-02-14 13:50:00	2020-02-14 16:15:00	02:25:00	145															2020-02-20	6	0	30
69	0	78	B	adenocarcinoma	158	74		3	D	2020-02-19							3	3	1a	0	5	0	0		AR	0	2020-02-19	2020-02-19 09:05:00	2020-02-19 13:10:00	04:05:00	245															2020-02-27	8	0	30
70	0	39	A	adenocarcinoma	157	47		1	Rectum L	2020-02-20	0	0	0	2	3	0	1	1	0	0	2	0	0		LAR TME	0	2020-02-20	2020-02-20 12:40:00	2020-02-20 14:55:00	02:15:00	135															2020-02-26	6	0	30
71	1	79	A	adenocarcinoma	167	59		3	S	2020-03-06							4	4a	1c	0	4.3	0	0		AR	0	2020-03-06	2020-03-06 08:35:00	2020-03-06 10:45:00	02:10:00	129															2020-03-26	20	0	100
72	0	45	B	ulcer	159	54		1	S	2020-03-18											2	0	0		AR	0	2020-03-18	2020-03-18 10:05:00	2020-03-18 12:40:00	02:35:00	155															2020-03-24	6	0	30
73	1	55	A	adenocarcinoma	170	79		2	S	2020-03-19							3	3	2a	0	3.4	0	1	URSL	AR	0	2020-03-19	2020-03-19 13:30:00	2020-03-19 16:50:00	03:20:00	200															2020-03-25	6	0	30
74	1	82	A	adenocarcinoma	164	53		3	Rectum L	2020-03-25	0		1	3	3	1	3	3	2a	0	0	0	0		LAR TME	1	2020-03-25	2020-03-25 12:31:00	2020-03-25 16:55:00	04:24:00	264															2020-04-17	23	0	100
75	0	92	A	adenocarcinoma	144	55		2	Rectum L	2020-03-26	0		0	1	2	0	3	2	2b	0	1	0	0		LAR TME	1	2020-03-26	2020-03-26 12:51:00	2020-03-26 17:25:00	04:34:00	274															2020-04-25	30	0	30
76	0	41	A	adenocarcinoma	163	66		2	T	2020-04-13							2	3	0	0	21.5	0	0		LH	0	2020-04-13	2020-04-13 09:40:00	2020-04-13 12:35:00	02:55:00	174															2020-04-18	5	0	30
77	0	61	B	adenocarcinoma	151	54		2	S	2020-04-22							1	2	0	0	3.8	0	0		AR	0	2020-04-22	2020-04-22 11:48:00	2020-04-22 15:10:00	03:22:00	201															2020-04-28	6	0	30
78	0	85	A	adenocarcinoma	154	58		3	Rectum U	2020-04-24	0		0	2	3	0	2	3	0	0	0.7	0	0		AR	0	2020-04-24	2020-04-24 08:50:00	2020-04-24 12:10:00	03:20:00	200															2020-05-06	12	0	30
79	0	72	A	adenocarcinoma	154	50		3	Rectum U	2020-05-01	0		0	4	3	0	4	3	0	0	2	0	1	Hep	LAR	0	2020-05-01	2020-05-01 09:41:00	2020-05-01 13:00:00	03:19:00	198															2020-05-14	13	0	30
80	1	72	B	adenocarcinoma	165	62		2	S	2020-06-03							2	3	0	0	7	0	0		AR	0	2020-06-03	2020-06-03 12:10:00	2020-06-03 16:50:00	04:40:00	280															2020-06-09	6	0	30
81	1	73	A	adenocarcinoma	170	65		2	A	2020-06-19							1	1	0	0	14	0	0		RH	0	2020-06-19	2020-06-19 10:45:00	2020-06-19 14:09:00	03:24:00	204															2020-06-30	11	0	30
82	1	70	A	adenocarcinoma	157	64		3	A	2020-07-03							3	2	1b	0	11	0	0		RH	0	2020-07-03	2020-07-03 13:35:00	2020-07-03 16:05:00	02:30:00	150															2020-07-16	13	0	30
83	1	24	A	constipation	170	72		1	S	2020-07-09												1	0		AR	0	2020-07-09	2020-07-09 15:45:00	2020-07-09 18:30:00	02:45:00	165															2020-07-14	5	0	30
84	0	86	A	adenocarcinoma	152	67		2	S	2020-07-16							2	3	0	0	5	1	0		AR	0	2020-07-16	2020-07-16 11:16:00	2020-07-16 14:15:00	02:59:00	178															2020-07-23	7	0	30
85	1	67	B	adenocarcinoma	172	46		2	D	2020-07-22							2	4a	0	0	10	0	0		LH	1	2020-07-22	2020-07-22 09:20:00	2020-07-22 13:50:00	04:30:00	270															2020-08-07	16	0	30
86	0	45	B	volvulus	165	31		3	D	2020-07-22												0	0		LH	0	2020-07-22	2020-07-22 12:50:00	2020-07-22 16:00:00	03:10:00	190															2020-08-01	10	0	30
87	1	56	A	TVA	175	58		2	A	2020-07-23										0	8	0	0		RH	0	2020-07-23	2020-07-23 09:57:00	2020-07-23 13:30:00	03:33:00	213															2020-07-27	4	0	30
88	0	71	A	adenocarcinoma	163	64		3	D	2020-07-23							2	3	0	0	4.1	1	0		LH	0	2020-07-23	2020-07-23 14:50:00	2020-07-23 17:15:00	02:25:00	145															2020-07-27	4	0	30
89	1	73	A	adenocarcinoma	170	65		2	Rectum L	2020-08-06	0		0	2	3	0	3	2	2b	0	1	1	0		LAR TME	0	2020-08-06	2020-08-06 11:46:00	2020-08-06 14:35:00	02:49:00	169															2020-08-22	16	0	30
90	1	57	A	adenocarcinoma	169	66		2	Rectum U	2020-09-10	1	1	1	3	3	1	0	0	0	0	3	0	0		LAR	1	2020-09-10	2020-09-10 14:10:00	2020-09-10 18:55:00	04:45:00	284															2020-09-17	7	0	30
91	0	67	A	adenocarcinoma	144	49		2	D	2020-09-10							2	4a	0	0	2.2	1	0		AR	0	2020-09-10	2020-09-10 10:30:00	2020-09-10 14:40:00	04:10:00	249															2020-09-15	5	0	30
92	1	47	A	adenocarcinoma	159	78		2	S	2020-09-24							2	3	0	0	2	1	0		AR	0	2020-09-24	2020-09-24 13:05:00	2020-09-24 17:06:00	04:01:00	240															2020-09-28	4	0	30
93	1	70	A	adenocarcinoma	160	52		2	A	2020-09-24										0	4.7	0	1	OC	RH	0	2020-09-24	2020-09-24 18:36:00	2020-09-24 21:00:00	02:24:00	143															2020-09-29	5	0	30
94	0	57	A	adenocarcinoma	154	55		2	A	2020-09-24										0	2.7	0	1	OC	RH	0	2020-09-24	2020-09-24 12:06:00	2020-09-24 17:00:00	04:54:00	294															2020-09-30	6	0	100
95	1	73	B	adenocarcinoma	161	68		3	A	2020-09-30										0	2	0	1	OC	RH	0	2020-09-30	2020-09-30 12:50:00	2020-09-30 19:00:00	06:10:00	370				1											2020-12-22	83	0	200
96	1	80	A	adenocarcinoma	160	62		3	T	2020-10-07							2	3	0	0	8	0	0		RH	0	2020-10-07	2020-10-07 14:05:00	2020-10-07 17:05:00	03:00:00	180															2020-10-13	6	0	30
97	0	48	A	SCC	154	59		3	Anus	2020-10-15	1	1	1	2	3	0	1	1	0	0	0.2	0	0		APR	1	2020-10-15	2020-10-15 09:18:00	2020-10-15 13:20:00	04:03:00	242															2020-10-21	6	0	250
98	0	76	A	adenocarcinoma	145	44		3	Rectum L	2020-10-21	0	0	0	2	3	0	1	2	0	0	1.2	0	0		LAR TME	1	2020-10-21	2020-10-21 15:55:00	2020-10-21 19:30:00	03:35:00	214															2020-11-27	37	0	30
99	1	78	A	TA	166	80		3	S	2020-10-22										0	3.7	0	0		AR	0	2020-10-22	2020-10-22 16:30:00	2020-10-22 20:05:00	03:35:00	214															2020-10-26	4	0	30
100	0	58	A	adenocarcinoma	163	64		2	S	2020-10-29							3	3	1b	0	4	0	0		AR	0	2020-10-29	2020-10-29 08:50:00	2020-10-29 11:44:00	02:54:00	174															2020-11-02	4	0	30
101	1	83	A	adenocarcinoma	168	63		3	A	2020-10-29							2	3	0	0	4	0	0		RH	0	2020-10-29	2020-10-29 13:30:00	2020-10-29 17:30:00	04:00:00	239															2020-11-02	4	0	30
102	1	76	A	adenocarcinoma	161	73		2	S	2020-11-05										0	2	0	0		AR	0	2020-11-05	2020-11-05 10:25:00	2020-11-05 13:05:00	02:40:00	159															2020-11-12	7	0	30
103	1	78	A	adenocarcinoma	165	72		3	S	2020-11-12							3	4a	1b	0	2.5	0	0		AR	0	2020-11-12	2020-11-12 11:47:00	2020-11-12 15:20:00	03:33:00	213															2020-11-16	4	0	30
104	1	46	A	adenocarcinoma	160	59		1	S	2020-11-12							3	3	1b	0	2	0	0		AR	0	2020-11-12	2020-11-12 08:50:00	2020-11-12 11:45:00	02:55:00	175															2020-11-17	5	0	30
105	1	57	A	TA	160	48		2	S	2020-11-20										0	NA	0	0		AR	0	2020-11-20	2020-11-20 14:00:00	2020-11-20 16:50:00	02:50:00	169															2020-11-25	5	0	30
106	0	55	A	adenocarcinoma	152	67		2	S	2020-11-27							1	2	0	0	5	0	0		AR	0	2020-11-27	2020-11-27 12:28:00	2020-11-27 15:50:00	03:22:00	201															2020-12-03	6	0	30
107	1	85	A	adenocarcinoma	162	79		3	S	2020-12-04							2	3	0	0	2	0	0		AR	0	2020-12-04	2020-12-04 21:40:00	2020-12-05 00:15:00	02:35:00	154															2020-12-14	10	0	30
108	1	65	A	adenocarcinoma	176	83		2	Rectum M	2020-12-09	0			1	1	0	1	1	0	0	3	0	0		LAR TME	0	2020-12-09	2020-12-09 14:20:00	2020-12-09 17:50:00	03:30:00	210															2020-12-14	5	0	30
109	1	64	A	adenocarcinoma	160	60		1	S	2020-12-24							1	1	0	0	6	0	0		AR	0	2020-12-24	2020-12-24 08:44:00	2020-12-24 11:24:00	02:40:00	159	202.5														2020-12-28	4	0	30
110	1	78	A	adenocarcinoma	155	61		3	S	2020-12-24							3	4a	1b	0	3.7	0	0		AR	0	2020-12-24	2020-12-24 12:57:00	2020-12-24 16:15:00	03:18:00	198			#NUM!												2020-12-31	7	0	30
111	0	63	A	adenocarcinoma	159	78		2	A	2020-12-24							1	1	0	0	8	0	0		RH	0	2020-12-24	2020-12-24 14:53:00	2020-12-24 18:40:00	03:47:00	227															2020-12-29	5	0	30
112	1	61	A	adenocarcinoma	176	70		2	S	2021-01-07							2	3	0	0	3	1	0		AR	0	2021-01-07	2021-01-07 09:15:00	2021-01-07 11:50:00	02:35:00	155															2021-01-10	3	0	30
113	0	70	A	adenocarcinoma	151	63		3	T	2021-01-21							2	3	0	0	3.5	1	1	RH	subtotal	0	2021-01-21	2021-01-21 09:15:00	2021-01-21 12:52:00	03:37:00	217															2021-01-26	5	1	30
114	0	78	A	adenocarcinoma	151	47		3	S	2021-01-21							4	3	2a	0	2	1	0		AR	0	2021-01-21	2021-01-21 17:20:00	2021-01-21 20:15:00	02:55:00	175															2021-02-03	13	1	30
115	1	89	A	adenocarcinoma	162	43		3	T	2021-01-28							3	4a	1a	0	3	0	0		RH	0	2021-01-28	2021-01-28 15:20:00	2021-01-28 17:10:00	01:50:00	110															2021-02-27	30	0	30
116	1	69	A	adenocarcinoma	165	77		2	Rectum L	2021-02-05	0		0	4	3	1	3	4a	2a	0	1.5	0	0		LAR TME	0	2021-02-05	2021-02-05 11:59:00	2021-02-05 17:25:00	05:26:00	326															2021-02-12	7	0	100
117	1	62	A	adenocarcinoma	158	63		1	Rectum L	2021-02-18	1	1	0	3	3	1	1	2	0	0	0	0	0		LAR TME	1	2021-02-18	2021-02-18 09:33:00	2021-02-18 13:35:00	04:02:00	241															2021-02-23	5	0	150
118	1	82	A	adenocarcinoma	168	58		3	D	2021-02-25							2	3	0	0	8	1	0		AR	0	2021-02-25	2021-02-25 13:20:00	2021-02-25 19:30:00	06:10:00	370															2021-03-03	6	0	200
119	0	76	A	adenocarcinoma	155	63		3	Cecum	2021-03-04							3	4a	1b	0	10	1	0		RH	0	2021-03-04	2021-03-04 14:35:00	2021-03-04 18:25:00	03:50:00	229															2021-03-08	4	0	30
120	1	78	A	TVA	167	42		3	Rectum M	2021-03-12										0	2	0	0		LAR TME	0	2021-03-12	2021-03-12 09:30:00	2021-03-12 14:00:00	04:30:00	270															2021-03-30	18	0	30
121	0	60	A	adenocarcinoma	158	49		3	S	2021-03-15							4	3	2a	0	2.2	1	0		AR	0	2021-03-15	2021-03-15 16:00:00	2021-03-15 19:00:00	03:00:00	180															2021-03-25	10	0	300
122	0	66	A	adenocarcinoma	146	46		3	T	2021-03-18							3	4	2a	0	5	1	0		RH	0	2021-03-18	2021-03-18 12:35:00	2021-03-18 15:25:00	02:50:00	169															2021-03-22	4	0	30
123	1	85	B	adenocarcinoma	176	65		3	Rectum M	2021-03-24	0	0	0	3	3	1	3	3	1a	0	2	0	0		LAR	1	2021-03-24	2021-03-24 11:20:00	2021-03-24 16:00:00	04:40:00	280			1												2021-04-26	33	1	250
124	1	51	B	adenocarcinoma	167	92		2	S	2021-04-14							3	3	2b	0	2	0	0		AR	0	2021-04-14	2021-04-14 09:02:00	2021-04-14 11:50:00	02:48:00	168															2021-04-20	6	0	30
125	1	63	B	adenocarcinoma	165	69		1	S	2021-04-14							1	1	0	0	1.8	0	0		AR	0	2021-04-14	2021-04-14 13:21:00	2021-04-14 16:25:00	03:04:00	184															2021-04-19	5	0	30
126	1	54	A	adenocarcinoma	163	63		2	Rectum U	2021-05-06	0		1	3	3	1	3	4b	1b	0	5	1	1	cystectomy	LAR	0	2021-05-06	2021-05-06 15:00:00	2021-05-06 20:30:00	05:30:00	329															2021-05-19	13	1	150
127	0	24	B	diverticulitis	165	60		2	A	2021-06-05										0	3	0	0		RH	0	2021-06-05	2021-06-05 14:49:00	2021-06-05 17:50:00	03:01:00	181															2021-06-11	6	0	30
128	1	30	A	adenocarcinoma	181	126		2	T	2021-06-07							1	1	0	0	41	0	1	AR	subtotal	0	2021-06-07	2021-06-07 14:45:00	2021-06-07 17:15:00	02:30:00	149															2021-07-03	26	1	30
129	1	64	A	TVA	165	71		2	A	2021-07-09										0	8	0	0		RH	0	2021-07-09	2021-07-09 08:45:00	2021-07-09 11:21:00	02:36:00	155															2021-07-14	5	0	30
130	1	72	A	adenocarcinoma	153	69		3	Rectum U	2021-07-15	0		0	3	3	1	3	4a	1b	0	1	1	0		LAR	0	2021-07-15	2021-07-15 12:55:00	2021-07-15 17:25:00	04:30:00	270															2021-07-21	6	1	150
131	0	64	B	diverticulitis	158	66		2	A	2021-08-11												0	0		RH	0	2021-08-11	2021-08-11 08:53:00	2021-08-11 11:10:00	02:17:00	137															2021-08-18	7	0	30
132	1	90	B	adenocarcinoma	151	50		3	S	2021-08-11							3	3	1a	1	2	0	0		AR	0	2021-08-11	2021-08-11 14:25:00	2021-08-11 19:05:00	04:40:00	280															2021-08-20	9	1	100
133	1	39	A	adenocarcinoma	169	99		2	A	2021-08-19							1	2	0	0	6	1	0		RH	0	2021-08-19	2021-08-19 15:00:00	2021-08-19 18:00:00	03:00:00	180															2021-08-24	5	0	30
134	0	73	A	adenocarcinoma	152	41		2	A	2021-08-26							4	4b	2b	0	6	0	0		RH	0	2021-08-26	2021-08-26 13:10:00	2021-08-26 15:40:00	02:30:00	150															2021-09-06	11	1	30
135	1	63	A	adenocarcinoma	164	61		2	Rectum M	2021-08-27	0		0	4	3	1	4	3	1c	1	1.8	0	1	Hep	LAR TME	1	2021-08-27	2021-08-27 11:25:00	2021-08-27 15:00:00	03:35:00	214															2021-09-11	15	0	100
136	1	78	B	adenocarcinoma	160	70		2	S	2021-09-01							4	3	1a	0	5	0	0		AR	0	2021-09-01	2021-09-01 09:05:00	2021-09-01 13:15:00	04:10:00	250															2021-09-09	8	0	30
137	1	67	A	adenocarcinoma	159	68		3	S	2021-09-16							1	1	0	0	3	0	0		AR	0	2021-09-16	2021-09-16 11:18:00	2021-09-16 14:05:00	02:47:00	166															2021-09-22	6	0	30
138	1	72	A	adenocarcinoma	171	54		1	Rectum M	2021-09-23	1	1	1	2	3	0	2	3	0	0	1.2	1	0		LAR TME	1	2021-09-23	2021-09-23 12:50:00	2021-09-23 17:40:00	04:50:00	290															2021-09-29	6	0	250
139	0	43	A	adenocarcinoma	163	53		1	Cecum	2021-10-01							1	1	0	0	8	1	0		RH	0	2021-10-01	2021-10-01 09:00:00	2021-10-01 12:30:00	03:30:00	210															2021-10-04	3	0	30
140	1	86	B	adenocarcinoma	157	65		3	T	2021-10-06							1	1	0	0	5	0	0		RH	0	2021-10-06	2021-10-06 11:25:00	2021-10-06 15:55:00	04:30:00	270															2021-10-14	8	0	30
141	1	73	B	adenocarcinoma	155	56		3	Rectum M	2021-10-13	0		0	1	1	0	1	1	0	0	1.5	0	0		LAR TME	1	2021-10-13	2021-10-13 10:45:00	2021-10-13 14:45:00	04:00:00	240															2021-10-21	8	0	30
142	1	78	B	adenocarcinoma	145	55		3	S	2021-10-20							1	1	0	0	4.6	0	0		AR	0	2021-10-20	2021-10-20 15:16:00	2021-10-20 18:15:00	02:59:00	178															2021-10-26	6	0	30
143	0	55	A	adenocarcinoma	163	40		3	S	2021-10-25							3	2	1a	0	4	1	0		AR	0	2021-10-25	2021-10-25 14:58:00	2021-10-25 17:55:00	02:57:00	177															2021-10-30	5	0	30
144	0	66	A	adenocarcinoma	161	57		3	S	2021-11-15							4	4a	2b	0	2.6	1	0		AR	0	2021-11-15	2021-11-15 15:20:00	2021-11-15 19:50:00	04:30:00	270															2021-11-20	5	0	30
145	1	83	A	adenocarcinoma	170	69		2	S	2021-11-29							4	4a	2a	0	3.2	1	0		AR	0	2021-11-29	2021-11-29 14:05:00	2021-11-29 19:00:00	04:55:00	294															2021-12-07	8	0	30
146	1	43	A	diverticulitis	172	56		2	S	2021-12-16										0	4	1	0		AR	0	2021-12-16	2021-12-16 15:51:00	2021-12-16 18:00:00	02:09:00	129															2021-12-22	6	0	30
147	0	66	A	adenocarcinoma	160	67		2	Rectum U	2022-01-03	0		0	3	3	1	2	3	0	0	3	0	0		RH	0	2022-01-03	2022-01-03 15:26:00	2022-01-03 18:50:00	03:24:00	203															2022-01-08	5	0	30
148	1	73	A	adenocarcinoma	166	58		2	Cecum	2022-01-06							3	3	2a	0	24	1	1	Lap Lith	RH	0	2022-01-06	2022-01-06 17:10:00	2022-01-06 21:15:00	04:05:00	244															2022-01-10	4	0	30
149	0	43	A	ulcer	159	60		2	A	2022-01-06												1	0		RH	0	2022-01-06	2022-01-06 12:31:00	2022-01-06 16:10:00	03:39:00	219															2022-01-09	3	0	30
[truncated: 3 more columns]
