# Supplementary material for: Learning curve and surgical outcome of robotic assisted colorectal surgery with ERAS program
Source: Sci Rep. 2022 Nov 29;12:20566. doi: 10.1038/s41598-022-24665-w (PMC9709162; doi:10.1038/s41598-022-24665-w)
Supplement: Supplementary file 4 — Supplementary Tables. [file 41598_2022_24665_MOESM4_ESM.xlsx]

## Sheet: Table 1 Colon
Colon surgery	Original data								PSM (Gender, age, ASA, lesion sideness)					robotic ERAS PSM
	LSC all (n=103)		RAS all (n=74)		pvalue	RAS mature (n=37)		pvalue	LSC (n= 71)		RAS (n=71)		pvalue	convention LSC (n= 50)		robotic ERAS (n=50)		pvalue
Gender					0.428605			0.575413					1					0.838256
Male	40	0.38835	34	0.459459		17	0.459459		32	0.450704	32	0.450704		19	0.38	21	0.42
Female	63	0.61165	40	0.540541		20	0.540541		39	0.549296	39	0.549296		31	0.62	29	0.58
Age	66	(53.0-76.0)	62	(50.0-72.3)	0.391539	61	(48.5-66.0)	0.121531	66	(55.0-75.0)	62	(50.0-72.0)	0.176038	64	(55.8-78.0)	61.5	(50.8-71.3)	0.191091
ASA					0.826656			0.801853					0.852007					0.378037
1+2	71	0.68932	53	0.716216		27	0.72973		50	0.704225	52	0.732394		33	0.66	38	0.76
3	32	0.31068	21	0.283784		10	0.27027		21	0.295775	19	0.267606		17	0.34	12	0.24
BMI					0.675856			0.582287					0.383784					0.840978
<24.9	65	0.637255	44	0.594595		21	0.567568		48	0.676056	42	0.591549		26	0.52	28	0.56
≥25	37	0.362745	30	0.405405		16	0.432432		23	0.323944	29	0.408451		24	0.48	22	0.44
Disease					0.677012			0.978588					1					0.758289
Benign	16	0.15534	9	0.121622		5	0.135135		9	0.126761	9	0.126761		7	0.14	5	0.1
Malignant	87	0.84466	65	0.878378		32	0.864865		62	0.873239	62	0.873239		43	0.86	45	0.9
Adenocarcinoma	86	0.834951	65	0.878378	0.555339	32	0.864865	0.868536	62	0.873239	62	0.873239	1	42	0.84	45	0.9	0.552043
Lesion sideness					0.157895			0.137349					1					0.809243
Right (Cecum, A, T)	41	0.398058	21	0.283784		9	0.243243		20	0.28169	20	0.28169		10	0.2	12	0.24
Left (D,S)	62	0.601942	53	0.716216		28	0.756757		51	0.71831	51	0.71831		40	0.8	38	0.76
surgery type					0.404634			0.363148					0.737725					0.597605
RH	37	0.359223	18	0.243243		8	0.216216		19	0.267606	17	0.239437		9	0.18	11	0.22
LH	5	0.0485437	4	0.0540541		1	0.027027		5	0.0704225	4	0.056338		4	0.08	2	0.04
AR	59	0.572816	51	0.689189		27	0.72973		47	0.661972	49	0.690141		37	0.74	36	0.72
subtotal	2	0.0194175	1	0.0135135		1	0.027027		0	0	1	0.0140845		0	0	1	0.02
combine surgery	16	0.15534	6	0.0810811	0.212732	2	0.0540541	0.15505	12	0.169014	6	0.084507	0.207254	5	0.1	2	0.04	0.436032
surgeon					0.304629			0.920352					0.855999					0.12663
A	78	0.757282	50	0.675676		29	0.783784		50	0.704225	48	0.676056		31	0.62	39	0.78
B	25	0.242718	24	0.324324		8	0.216216		21	0.295775	23	0.323944		19	0.38	11	0.22
ERAS	21	0.203883	61	0.824324	1.12735e-15	35	0.945946	1.28456e-14	14	0.197183	58	0.816901	5.28837e-13	0	0	50	1	1.44433e-19
Operation time
mean	190.311	57.306	273.919	82.6673	4.34078e-09	249.459	46.4959	4.34078e-09	188.197	57.6052	272.704	81.8019	2.79613e-12	186	55.1469	257.4	60.8605	3.62138e-09
median	177	(150.0-219.0)	259	(223.0-306.5)		230	(214.0-283.0)		175	(150.0-213.0)	259	(220.0-304.0)		175	(143.8-216.3)	239	(219.8-285.8)
stoma +	2	0.0194175	3	0.0416667	0.403351	1	0.0285714	1	1	0.0140845	3	0.0428571	0.366039	1	0.02	1	0.0208333	1
blood loss
mean	49.3204	67.7982	88.2568	166.828	0.024831	95.4054	213.185	0.430479	51.1268	64.8415	90.7183	169.919	0.083564	39.4	30.1297	74.62	176.918	0.371222
median	30	(30.0-30.0)	30	(30.0-35.0)		30	(30.0-30.0)		30	(30.0-30.0)	30	(30.0-50.0)		30	(30.0-30.0)	30	(30.0-30.0)
open rate	5	0.0485437	1	0.0135135	0.402947	0	0		2	0.028169	1	0.0140845	1	1	0.02	0	0	1
p stage					0.119486			0.221858					0.202391					0.0514714
0,1	26	0.317073	11	0.169231		5	0.15625		17	0.298246	10	0.16129		17	0.414634	8	0.177778
2,3	48	0.585366	47	0.723077		23	0.71875		35	0.614035	46	0.741935		22	0.536585	33	0.733333
4	8	0.097561	7	0.107692		4	0.125		5	0.0877193	6	0.0967742		2	0.0487805	4	0.0888889
distal margin, mean	6.05806	5.73279	4.31061	2.69108	0.054167	4.29063	2.15277	0.224195	5.41831	4.39862	4.26476	2.71854	0.166203	4.764	3.84323	4.38667	2.56325	0.954833
hospital stay
mean	9.15534	9.58426	6.35616	4.81424	4.5e-05	5.89189	5.33512	1.99016e-05	9.25352	10.1934	6.26761	4.55744	8.93526e-05	9.98	11.8984	5.52	4.53665	5.3437e-06
median	6	(5.0-10.0)	5	(4.0-7.0)		4	(4.0-6.5)		7	(5.0-10.0)	5	(4.0-7.0)		7	(6.0-9.3)	4	(4.0-6.0)
complication
minor	23	0.223301	7	0.0945946	0.0405549	2	0.0540541	0.039842	20	0.28169	7	0.0985915	0.0102812	10	0.2	3	0.06	0.0744069
major	4	0.038835	2	0.027027	1	1	0.027027	1	2	0.028169	2	0.028169	1	3	0.06	1	0.02	0.617307
leakage rate	1	0.00970874	3	0.0405405	0.309906	1	0.027027	0.460123	1	0.0140845	3	0.0422535	0.619623	1	0.02	2	0.04	1
Chi-square test or Mann-Whitney U test. *p<0.05, **p<0.01

## Sheet: Table 2 Rectum
Rectal surgery	Original								PSM (Gender, age, ASA, radiotherapy)					robotic ERAS PSM
	LSC all (n=46)		RAS all (n=67)		pvalue	RAS mature (n=34)		pvalue	LSC (n= 32 )		RAS (n= 32 )		pvalue	convention LSC (n= 27)		robotic ERAS (n=27)		pvalue
Gender					0.635493			0.951365					0.796253					0.406048
Female	15	0.326087	26	0.38806		10	0.294118		11	0.34375	13	0.40625		9	0.333333	13	0.481481
Male	31	0.673913	41	0.61194		24	0.705882		21	0.65625	19	0.59375		18	0.666667	14	0.518519
Age	65	(61.0-73.8)	56	(47.0-68.0)	0.000386288	56	(43.3-68.3)	0.003426	63	(59.5-70.5)	65.5	(54.5-74.0)	0.824478	64	(62.0-71.0)	67	(54.0-71.0)	0.944772
ASA					0.0630043			0.299797					1					1
1+2	29	0.630435	54	0.80597		26	0.764706		24	0.75	24	0.75		19	0.703704	20	0.740741
3	17	0.369565	13	0.19403		8	0.235294		8	0.25	8	0.25		8	0.296296	7	0.259259
BMI					1			0.465843					0.49678					0.904251
<24.9	28	0.622222	42	0.636364		24	0.727273		18	0.5625	21	0.677419		16	0.592593	14	0.538462
≥25	17	0.377778	24	0.363636		9	0.272727		14	0.4375	10	0.322581		11	0.407407	12	0.461538
Disease					0.713509			0.132501					1					1
Benign	4	0.0869565	4	0.0597015		0	0		0	0	1	0.03125		0	0	1	0.037037
Malignant	42	0.913043	63	0.940299		34	1		32	1	31	0.96875		27	1	26	0.962963
cT3 Margin+	12	0.285714	24	0.375	0.459457	11	0.323529	0.915804	11	0.34375	12	0.375	1	7	0.259259	6	0.222222	1
Lesion site					0.448281			0.849569					0.608364					0.781814
upper	17	0.369565	19	0.283582		11	0.323529		11	0.34375	14	0.4375		10	0.37037	12	0.444444
middle+low+ anus	29	0.630435	48	0.716418		23	0.676471		21	0.65625	18	0.5625		17	0.62963	15	0.555556
pre-op RT					0.00595227			0.0340779					1					0.524389
0	33	0.785714	32	0.5		18	0.529412		23	0.71875	23	0.71875		19	0.703704	22	0.814815
1	9	0.214286	32	0.5		16	0.470588		9	0.28125	9	0.28125		8	0.296296	5	0.185185
Intention surgery					0.913545			0.751452					0.695402					0.757368
LAR	15	0.333333	20	0.298507		12	0.352941		9	0.290323	12	0.375		10	0.37037	12	0.444444
TME	24	0.533333	40	0.597015		20	0.588235		16	0.516129	17	0.53125		13	0.481481	13	0.481481
APR	4	0.0888889	5	0.0746269		1	0.0294118		4	0.129032	2	0.0625		3	0.111111	1	0.037037
others	2	0.0444444	2	0.0298507		1	0.0294118		2	0.0645161	1	0.03125		1	0.037037	1	0.037037
combine surgery	6	0.130435	6	0.0895522	0.54339	3	0.0882353	0.725873	4	0.125	3	0.09375	1	5	0.185185	2	0.0740741	0.420287
surgeon					0.338975			0.736169					0.707846					0.668735
A	41	0.891304	54	0.80597		29	0.852941		29	0.90625	27	0.84375		23	0.851852	25	0.925926
B	5	0.108696	13	0.19403		5	0.147059		3	0.09375	5	0.15625		4	0.148148	2	0.0740741
ERAS	4	0.0869565	54	0.80597	2.4581e-13	31	0.911765	1.05184e-12	3	0.09375	25	0.78125	1.21315e-07	0	0	27	1	8.96391e-13
Operation time
mean	223.63	63.5457	345.343	115.081	4.34078e-09	314.853	59.6363	4.34078e-09	225.875	65.7516	339.875	108.263	1.146e-06	228.222	65.7579	317.778	73.1544	1.44535e-05
median	210	(175.0-270.0)	319	(273.0-360.0)		301	(269.0-359.3)		210	(175.0-273.0)	319	(264.5-366.7)		210	(175.0-274.0)	329	(259.0-360.0)
stoma +	22	0.478261	52	0.787879	0.00136542	25	0.757576	0.0237111	17	0.53125	23	0.71875	0.196706	14	0.518519	18	0.692308	0.311418
blood loss
mean	78.2609	76.7769	82.6866	135.127	0.427904	46.4706	34.8053	0.126674	89.0625	86.4482	62.8125	57.0927	0.348928	77.4074	75.1712	44.0741	40.7864	0.0834088
median	30	(30.0-112.5)	30	(30.0-100.0)		30	(30.0-35.0)		30	(30.0-150.0)	30	(30.0-100.0)		30	(30.0-150.0)	30	(30.0-30.0)
open rate	3	0.0652174	0	0	0.0648341	0	0	0.257595	3	0.09375	0	0	0.238095	1	0.037037	0	0	1
p stage					0.689057			0.714683					0.689615					0.558035
0,1	15	0.357143	28	0.430769		13	0.382353		13	0.40625	11	0.34375		11	0.407407	13	0.481481
2,3	24	0.571429	34	0.523077		20	0.588235		17	0.53125	20	0.625		13	0.481481	13	0.481481
4	3	0.0714286	3	0.0461538		1	0.0294118		2	0.0625	1	0.03125		3	0.111111	1	0.037037
CRM positive	2	0.0444444	7	0.104478	0.309955	3	0.0882353	0.646785	2	0.0625	4	0.125	0.671867	2	0.0740741	2	0.0740741	1
Distal margin involved	3	0.0652174	0	0	0.0648341	0	0	0.257595	2	0.0625	0	0	0.492063	2	0.0740741	0	0	0.490566
distal margin, mean	2.16522	1.72088	2.24394	2.09777	0.964501	2.5303	2.39889	0.523391	2.12812	1.74785	2.32188	1.9014	0.584725	2.23704	2.01364	2.10741	1.44726	0.676091
hospital stay
mean	10.8913	7.37934	6.80597	5.66552	8.96983e-08	7.41176	7.42281	8.96983e-08	9.125	6.4245	6.3125	4.10694	0.000204035	10.1481	7.02032	5.44444	3.47887	8.77023e-07
median	8	(6.0-13.3)	5	(4.0-7.0)		5	(4.0-7.0)		7	(6.0-8.0)	5	(4.0-7.0)		7	(6.0-11.0)	4	(4.0-5.0)
complication
minor	17	0.369565	8	0.119403	0.00353588	5	0.147059	0.0511668	9	0.28125	4	0.125	0.21395	9	0.333333	3	0.111111	0.101707
major	3	0.0652174	7	0.104478	0.524495	4	0.117647	0.450536	2	0.0625	3	0.09375	1	2	0.0740741	2	0.0740741	1
leakage rate	1	0.0217391	5	0.0746269	0.398192	3	0.0882353	0.306545	0	0	2	0.0625	0.492063	0	0	2	0.0740741	0.490566
Chi-square test or Mann-Whitney U test. *p<0.05, **p<0.01

## Sheet: Table 1 original
	LSC (n=103)		RAL all (n=74)		pvalue	LSC (n=103)		RAL mature (n=37)		pvalue	PSM LSC (n=71)		PSM RAL (n=71)		pvalue
Sex					0.428605					0.575413					1
Male	40	0.38835	34	0.459459		40	0.38835	17	0.459459		32	0.450704	32	0.450704
Female	63	0.61165	40	0.540541		63	0.61165	20	0.540541		39	0.549296	39	0.549296
Age	66	(53.0-76.0)	62	(50.0-72.3)	0.391539	66	(53.0-76.0)	61	(48.5-66.0)	0.121531	66	(55.0-75.0)	62	(50.0-72.0)	0.176038
ASA					0.826656					0.801853					0.852007
1+2	71	0.68932	53	0.716216		71	0.68932	27	0.72973		50	0.704225	52	0.732394
3	32	0.31068	21	0.283784		32	0.31068	10	0.27027		21	0.295775	19	0.267606
BMI					0.675856					0.582287					0.383784
<24.9	65	0.637255	44	0.594595		65	0.637255	21	0.567568		48	0.676056	42	0.591549
≥25	37	0.362745	30	0.405405		37	0.362745	16	0.432432		23	0.323944	29	0.408451
Disease					0.677012					0.978588					1
Benign	16	0.15534	9	0.121622		16	0.15534	5	0.135135		9	0.126761	9	0.126761
Malignant	87	0.84466	65	0.878378		87	0.84466	32	0.864865		62	0.873239	62	0.873239
Adenocarcinoma	86	0.834951	65	0.878378	0.555339	86	0.834951	32	0.864865	0.868536	62	0.873239	62	0.873239	1
Lesion site					0.157895					0.137349					1
Right (Cecum, A, T)	41	0.398058	21	0.283784		41	0.398058	9	0.243243		20	0.28169	20	0.28169
Left (D,S)	62	0.601942	53	0.716216		62	0.601942	28	0.756757		51	0.71831	51	0.71831
surgery type					0.404634					0.363148					0.737725
RH	37	0.359223	18	0.243243		37	0.359223	8	0.216216		19	0.267606	17	0.239437
LH	5	0.0485437	4	0.0540541		5	0.0485437	1	0.027027		5	0.0704225	4	0.056338
AR	59	0.572816	51	0.689189		59	0.572816	27	0.72973		47	0.661972	49	0.690141
subtotal	2	0.0194175	1	0.0135135		2	0.0194175	1	0.027027		0	0	1	0.0140845
combine surgery	16	0.15534	6	0.0810811	0.212732	16	0.15534	2	0.0540541	0.15505	12	0.169014	6	0.084507	0.207254
surgeon					0.304629					0.920352					0.855999
A	78	0.757282	50	0.675676		78	0.757282	29	0.783784		50	0.704225	48	0.676056
B	25	0.242718	24	0.324324		25	0.242718	8	0.216216		21	0.295775	23	0.323944
ERAS	21	0.203883	61	0.824324	1.12735e-15	21	0.203883	35	0.945946	1.28456e-14	14	0.197183	58	0.816901	5.28837e-13
Operation time
mean	190.311	57.306	273.919	82.6673	4.34078e-09	190.311	57.306	249.459	46.4959	4.34078e-09	188.197	57.6052	272.704	81.8019	2.79613e-12
median	177	(150.0-219.0)	259	(223.0-306.5)		177	(150.0-219.0)	230	(214.0-283.0)		175	(150.0-213.0)	259	(220.0-304.0)
stoma +	2	0.0194175	3	0.0416667	0.403351	2	0.0194175	1	0.0285714	1	1	0.0140845	3	0.0428571	0.366039
blood loss
mean	49.3204	67.7982	88.2568	166.828	0.024831	49.3204	67.7982	95.4054	213.185	0.430479	51.1268	64.8415	90.7183	169.919	0.083564
median	30	(30.0-30.0)	30	(30.0-35.0)		30	(30.0-30.0)	30	(30.0-30.0)		30	(30.0-30.0)	30	(30.0-50.0)
open rate	5	0.0485437	1	0.0135135	0.402947	5	0.0485437	0	0		2	0.028169	1	0.0140845	1
p stage					0.119486					0.221858					0.202391
0,1	26	0.317073	11	0.169231		26	0.317073	5	0.15625		17	0.298246	10	0.16129
2,3	48	0.585366	47	0.723077		48	0.585366	23	0.71875		35	0.614035	46	0.741935
4	8	0.097561	7	0.107692		8	0.097561	4	0.125		5	0.0877193	6	0.0967742
distal margin, mean	6.05806	5.73279	4.31061	2.69108	0.054167	6.05806	5.73279	4.29063	2.15277	0.224195	5.41831	4.39862	4.26476	2.71854	0.166203
hospital stay
mean	9.15534	9.58426	6.35616	4.81424	4.5e-05	9.15534	9.58426	5.89189	5.33512	1.99016e-05	9.25352	10.1934	6.26761	4.55744	8.93526e-05
median	6	(5.0-10.0)	5	(4.0-7.0)		6	(5.0-10.0)	4	(4.0-6.5)		7	(5.0-10.0)	5	(4.0-7.0)
complication
minor	23	0.223301	7	0.0945946	0.0405549	23	0.223301	2	0.0540541	0.039842	20	0.28169	7	0.0985915	0.0102812
major	4	0.038835	2	0.027027	1	4	0.038835	1	0.027027	1	2	0.028169	2	0.028169	1
leakage rate	1	0.00970874	3	0.0405405	0.309906	1	0.00970874	1	0.027027	0.460123	1	0.0140845	3	0.0422535	0.619623
Chi-square test or Mann-Whitney U test. *p<0.05, **p<0.01

## Sheet: Table 2 original 
	LSC (n=46)		RAL all (n=67)		pvalue	LSC (n=46)		RAL mature (n=34)		pvalue	PSM LSC (n=32)		PSM RACS (n=32)		pvalue
Sex					0.635493					0.951365					0.796253
Female	15	0.326087	26	0.38806		15	0.326087	10	0.294118		11	0.34375	13	0.40625
Male	31	0.673913	41	0.61194		31	0.673913	24	0.705882		21	0.65625	19	0.59375
Age	65	(61.0-73.8)	56	(47.0-68.0)	0.000386288	65	(61.0-73.8)	56	(43.3-68.3)	0.003426	63	(59.5-70.5)	65.5	(54.5-74.0)	0.824478
ASA					0.0630043					0.299797					1
1+2	29	0.630435	54	0.80597		29	0.630435	26	0.764706		24	0.75	24	0.75
3	17	0.369565	13	0.19403		17	0.369565	8	0.235294		8	0.25	8	0.25
BMI					1					0.465843					0.49678
<24.9	28	0.622222	42	0.636364		28	0.622222	24	0.727273		18	0.5625	21	0.677419
≥25	17	0.377778	24	0.363636		17	0.377778	9	0.272727		14	0.4375	10	0.322581
Disease					0.713509					0.132501					1
Benign	4	0.0869565	4	0.0597015		4	0.0869565	0	0		0	0	1	0.03125
Malignant	42	0.913043	63	0.940299		42	0.913043	34	1		32	1	31	0.96875
cT3 Margin+	12	0.285714	24	0.375	0.459457	12	0.285714	11	0.323529	0.915804	11	0.34375	12	0.375	1
Lesion site					0.448281					0.849569					0.608364
upper	17	0.369565	19	0.283582		17	0.369565	11	0.323529		11	0.34375	14	0.4375
middle+low+ anus	29	0.630435	48	0.716418		29	0.630435	23	0.676471		21	0.65625	18	0.5625
pre-op RT					0.00595227					0.0340779					1
0	33	0.785714	32	0.5		33	0.785714	18	0.529412		23	0.71875	23	0.71875
1	9	0.214286	32	0.5		9	0.214286	16	0.470588		9	0.28125	9	0.28125
Intention surgery					0.913545					0.751452					0.695402
LAR	15	0.333333	20	0.298507		15	0.333333	12	0.352941		9	0.290323	12	0.375
TME	24	0.533333	40	0.597015		24	0.533333	20	0.588235		16	0.516129	17	0.53125
APR	4	0.0888889	5	0.0746269		4	0.0888889	1	0.0294118		4	0.129032	2	0.0625
others	2	0.0444444	2	0.0298507		2	0.0444444	1	0.0294118		2	0.0645161	1	0.03125
combine surgery	6	0.130435	6	0.0895522	0.54339	6	0.130435	3	0.0882353	0.725873	4	0.125	3	0.09375	1
surgeon					0.338975					0.736169					0.707846
A	41	0.891304	54	0.80597		41	0.891304	29	0.852941		29	0.90625	27	0.84375
B	5	0.108696	13	0.19403		5	0.108696	5	0.147059		3	0.09375	5	0.15625
ERAS	4	0.0869565	54	0.80597	2.4581e-13	4	0.0869565	31	0.911765	1.05184e-12	3	0.09375	25	0.78125	1.21315e-07
Operation time
mean	223.63	63.5457	345.343	115.081	4.34078e-09	223.63	63.5457	314.853	59.6363	4.34078e-09	225.875	65.7516	339.875	108.263	1.146e-06
median	210	(175.0-270.0)	319	(273.0-360.0)		210	(175.0-270.0)	301	(269.0-359.3)		210	(175.0-273.0)	319	(264.5-366.7)
stoma +	22	0.478261	52	0.787879	0.00136542	22	0.478261	25	0.757576	0.0237111	17	0.53125	23	0.71875	0.196706
blood loss
mean	78.2609	76.7769	82.6866	135.127	0.427904	78.2609	76.7769	46.4706	34.8053	0.126674	89.0625	86.4482	62.8125	57.0927	0.348928
median	30	(30.0-112.5)	30	(30.0-100.0)		30	(30.0-112.5)	30	(30.0-35.0)		30	(30.0-150.0)	30	(30.0-100.0)
open rate	3	0.0652174	0	0	0.0648341	3	0.0652174	0	0	0.257595	3	0.09375	0	0	0.238095
p stage					0.689057					0.714683					0.689615
0,1	15	0.357143	28	0.430769		15	0.357143	13	0.382353		13	0.40625	11	0.34375
2,3	24	0.571429	34	0.523077		24	0.571429	20	0.588235		17	0.53125	20	0.625
4	3	0.0714286	3	0.0461538		3	0.0714286	1	0.0294118		2	0.0625	1	0.03125
CRM positive	2	0.0444444	7	0.104478	0.309955	2	0.0444444	3	0.0882353	0.646785	2	0.0625	4	0.125	0.671867
Distal margin involved	3	0.0652174	0	0	0.0648341	3	0.0652174	0	0	0.257595	2	0.0625	0	0	0.492063
distal margin, mean	2.16522	1.72088	2.24394	2.09777	0.964501	2.16522	1.72088	2.5303	2.39889	0.523391	2.12812	1.74785	2.32188	1.9014	0.584725
hospital stay
mean	10.8913	7.37934	6.80597	5.66552	8.96983e-08	10.8913	7.37934	7.41176	7.42281	8.96983e-08	9.125	6.4245	6.3125	4.10694	0.000204035
median	8	(6.0-13.3)	5	(4.0-7.0)		8	(6.0-13.3)	5	(4.0-7.0)		7	(6.0-8.0)	5	(4.0-7.0)
complication
minor	17	0.369565	8	0.119403	0.00353588	17	0.369565	5	0.147059	0.0511668	9	0.28125	4	0.125	0.21395
major	3	0.0652174	7	0.104478	0.524495	3	0.0652174	4	0.117647	0.450536	2	0.0625	3	0.09375	1
leakage rate	1	0.0217391	5	0.0746269	0.398192	1	0.0217391	3	0.0882353	0.306545	0	0	2	0.0625	0.492063
Chi-square test or Mann-Whitney U test. *p<0.05, **p<0.01
